# Supplementary material for: 7′-Phenyl-1′,3′,5′,6′,7′,7a’-hexa­hydro­dipiro[acenaphthyl­ene-1,5′-pyrrolo­[1,2-c]thia­zole-6′,2′′-indane]-2,1′′(1H)-dione
Source: Acta Crystallogr Sect E Struct Rep Online. 2012 Mar 31;68(Pt 4):o1265–6. doi: 10.1107/S1600536812013293 (PMC3344191; doi:10.1107/S1600536812013293)
Supplement: Supplementary file 1 [file e-68-o1265-sup1.cif]

##############################################################################
#                                                                            #
# This CIF contains the data in a paper accepted for publication in          #
# Acta Crystallographica Section E. It conforms to the requirements of       #
# Notes for Authors for Acta Crystallographica Section E, and has been       #
# peer reviewed under the auspices of the IUCr Commission on Journals.       #
#                                                                            #
# Full details of the Crystallographic Information File format               #
# are given in the paper "The Crystallographic Information File (CIF):       #
# a New Standard Archive File for Crystallography" by S. R. Hall, F. H.      #
# Allen and I. D. Brown [Acta Cryst. (1991), A47, 655-685].                  #
#                                                                            #
# The current version of the core CIF dictionary is obtainable from          #
# ftp://ftp.iucr.org/pub/cif_core.dic.                                       #
#                                                                            #
# Software is freely available for graphical display of the structure(s)     #
# in this CIF. For information consult the CIF software page                 #
# http://www.iucr.org/resources/cif/software.                                #
#                                                                            #
# This file may be used for bona fide research purposes within the           #
# scientific community so long as proper attribution is given to the journal # 
# article from which it was obtained.                                        #
#                                                                            #
##############################################################################
data_global
_audit_creation_method     'form.cif (version 2.0)'
_journal_data_validation_number     ?
_journal_date_recd_electronic     2012-03-22
_journal_date_accepted     2012-03-27
_journal_name_full     'Acta Crystallographica, Section E'
_journal_year     2012
_journal_volume     68
_journal_issue      4
_journal_page_first     o1265
_journal_page_last     o1266
_journal_paper_category     QO
_journal_paper_doi     10.1107/S1600536812013293
_journal_coeditor_code     HB6700
_publ_contact_author_name     'Ibrahim Abdul Razak'
_publ_contact_author_address
;
      School of Physics
      Universiti Sains Malaysia
      11800 USM, Penang
      MALAYSIA
;
_publ_contact_author_email     'arazaki@usm.my'
_publ_contact_author_fax     '604 6579150'
_publ_contact_author_phone     '604 6533438'
_publ_section_title
;\
7'-Phenyl-1',3',5',6',7',7a'-hexahydrodipiro[acenaphthylene-1,5'-pyrrolo[1,2-\
<i>c</i>]thiazole-6',2''-indane]-2,1''(1<i>H</i>)-dione
;
loop_
    _publ_author_name
    _publ_author_footnote
    _publ_author_address
    'Ang Chee Wei' ?
;
Institute for Research in Molecular Medicine
Universiti Sains Malaysia
Minden 11800, Penang,
Malaysia
;
    'Mohamed Ashraf Ali' ?
;
Institute for Research in Molecular Medicine
Universiti Sains Malaysia
Minden 11800, Penang,
Malaysia
;
    'Tan Soo Choon' ?
;
Institute for Research in Molecular Medicine
Universiti Sains Malaysia
Minden 11800, Penang,
Malaysia
;
    'Suhana Arshad' ?
;
School of Physics
Universiti Sains Malaysia
11800 USM, Penang
Malaysia
;
    'Ibrahim Abdul Razak'
;
Thomson Reuters ResearcherID: A-5599-2009.
;
;
School of Physics
Universiti Sains Malaysia
11800 USM, Penang
Malaysia
;
data_I
_audit_creation_method     SHELXL-97
_chemical_name_systematic
;
7'-Phenyl-1',3',5',6',7',7a'-hexahydrodipiro[acenaphthene-1,5'-
pyrrolo[1,2-<i>c</i>]thiazole-6',2''-indane]-2,1''(1<i>H</i>)-dione
;
_chemical_name_common     ?
_chemical_formula_moiety     'C31 H23 N O2 S'
_chemical_formula_sum     'C31 H23 N O2 S'
_chemical_formula_iupac     'C31 H23 N O2 S'
_chemical_formula_weight     473.56
_chemical_melting_point     ?
_symmetry_cell_setting     monoclinic
_symmetry_space_group_name_H-M     'P 21/c'
_symmetry_space_group_name_Hall     '-P 2ybc'
loop_
    _symmetry_equiv_pos_as_xyz
    'x, y, z'
    '-x, y+1/2, -z+1/2'
    '-x, -y, -z'
    'x, -y-1/2, z-1/2'
_cell_length_a     8.40540(10)
_cell_length_b     11.37160(10)
_cell_length_c     23.5194(2)
_cell_angle_alpha     90.00
_cell_angle_beta     92.2590(10)
_cell_angle_gamma     90.00
_cell_volume     2246.30(4)
_cell_formula_units_Z     4
_cell_measurement_reflns_used     9949
_cell_measurement_theta_min     2.49
_cell_measurement_theta_max     35.15
_cell_measurement_temperature     100.0(10)
_exptl_crystal_description     'block'
_exptl_crystal_colour     'yellow'
_exptl_crystal_size_max     0.30
_exptl_crystal_size_mid     0.18
_exptl_crystal_size_min     0.16
_exptl_crystal_density_diffrn     1.400
_exptl_crystal_density_meas     ?
_exptl_crystal_density_method     'not measured'
_exptl_crystal_F_000     992
_exptl_absorpt_coefficient_mu     0.176
_exptl_absorpt_correction_type     multi-scan
_exptl_absorpt_process_details     '(<i>SADABS</i>; Bruker, 2009)'
_exptl_absorpt_correction_T_min     0.9485
_exptl_absorpt_correction_T_max     0.9719
_exptl_special_details
;
The crystal was placed in the cold stream of an Oxford Cryosystems Cobra
open-flow nitrogen cryostat (Cosier & Glazer, 1986) operating at 100.0 (1) K.
;
_diffrn_ambient_temperature     100.0(10)
_diffrn_radiation_type     MoK\a
_diffrn_radiation_wavelength     0.71073
_diffrn_radiation_source     'fine-focus sealed tube'
_diffrn_radiation_monochromator     graphite
_diffrn_measurement_device_type     'Bruker SMART APEXII CCD'
_diffrn_measurement_method     '\f and \w scans'
_diffrn_detector_area_resol_mean     ?
_diffrn_reflns_number     39597
_diffrn_reflns_av_R_equivalents     0.0391
_diffrn_reflns_av_sigmaI/netI     0.0450
_diffrn_reflns_theta_min     1.99
_diffrn_reflns_theta_max     35.30
_diffrn_reflns_theta_full     35.30
_diffrn_measured_fraction_theta_max     0.994
_diffrn_measured_fraction_theta_full     0.994
_diffrn_reflns_limit_h_min     -13
_diffrn_reflns_limit_h_max     13
_diffrn_reflns_limit_k_min     -18
_diffrn_reflns_limit_k_max     14
_diffrn_reflns_limit_l_min     -38
_diffrn_reflns_limit_l_max     28
_refine_special_details
;
Refinement of <i>F</i>^2^ against ALL reflections. The weighted <i>R</i>-factor
<i>wR</i> and goodness of fit <i>S</i> are based on <i>F</i>^2^, conventional
<i>R</i>-factors <i>R</i> are based on <i>F</i>, with <i>F</i> set to zero for
negative <i>F</i>^2^. The threshold expression of <i>F</i>^2^ >
\s(<i>F</i>^2^) is used only for calculating <i>R</i>-factors(gt) <i>etc</i>.
and is not relevant to the choice of reflections for refinement.
<i>R</i>-factors based on <i>F</i>^2^ are statistically about twice as large
as those based on <i>F</i>, and <i>R</i>- factors based on ALL data will be
even larger.
;
_reflns_number_total     10047
_reflns_number_gt     7694
_reflns_threshold_expression     I>2\s(I)
_refine_ls_structure_factor_coef     Fsqd
_refine_ls_matrix_type     full
_refine_ls_R_factor_all     0.0718
_refine_ls_R_factor_gt     0.0506
_refine_ls_wR_factor_gt     0.1129
_refine_ls_wR_factor_ref     0.1237
_refine_ls_goodness_of_fit_ref     1.033
_refine_ls_restrained_S_all     1.033
_refine_ls_number_reflns     10047
_refine_ls_number_parameters     316
_refine_ls_number_restraints     0
_refine_ls_hydrogen_treatment     constr
_refine_ls_weighting_scheme     calc
_refine_ls_weighting_details
         'calc w=1/[\s^2^(Fo^2^)+(0.0523P)^2^+0.9508P] where P=(Fo^2^+2Fc^2^)/3'
_atom_sites_solution_hydrogens     geom
_atom_sites_solution_primary     direct
_atom_sites_solution_secondary     difmap
_refine_ls_shift/su_max     0.001
_refine_ls_shift/su_mean     0.000
_refine_diff_density_max     0.578
_refine_diff_density_min     -0.293
_refine_ls_extinction_method     none
_refine_ls_extinction_coef     ?
loop_
    _atom_type_symbol
    _atom_type_description
    _atom_type_scat_dispersion_real
    _atom_type_scat_dispersion_imag
    _atom_type_scat_source
    'C' 'C' 0.0033 0.0016
                         'International Tables Vol C Tables 4.2.6.8 and 6.1.1.4'
    'H' 'H' 0.0000 0.0000
                         'International Tables Vol C Tables 4.2.6.8 and 6.1.1.4'
    'N' 'N' 0.0061 0.0033
                         'International Tables Vol C Tables 4.2.6.8 and 6.1.1.4'
    'O' 'O' 0.0106 0.0060
                         'International Tables Vol C Tables 4.2.6.8 and 6.1.1.4'
    'S' 'S' 0.1246 0.1234
                         'International Tables Vol C Tables 4.2.6.8 and 6.1.1.4'
_computing_data_collection     'APEX2 (Bruker, 2009)'
_computing_cell_refinement     'SAINT (Bruker, 2009)'
_computing_data_reduction     'SAINT (Bruker, 2009)'
_computing_structure_solution     'SHELXTL (Sheldrick, 2008)'
_computing_structure_refinement     'SHELXTL (Sheldrick, 2008)'
_computing_molecular_graphics     'SHELXTL (Sheldrick, 2008)'
_computing_publication_material
;
SHELXTL (Sheldrick, 2008) and PLATON (Spek, 2009)
;
loop_
    _atom_site_type_symbol
    _atom_site_label
    _atom_site_fract_x
    _atom_site_fract_y
    _atom_site_fract_z
    _atom_site_U_iso_or_equiv
    _atom_site_adp_type
    _atom_site_calc_flag
    _atom_site_refinement_flags
    _atom_site_occupancy
    _atom_site_symmetry_multiplicity
    _atom_site_disorder_assembly
    _atom_site_disorder_group
    S S1 0.86000(4) 0.42837(3) 0.121701(14) 0.01913(7) Uani d . 1 1 . .
    O O1 0.48435(10) 0.17004(8) 0.24386(3) 0.01480(15) Uani d . 1 1 . .
    O O2 0.24182(10) 0.24847(8) 0.04159(3) 0.01487(16) Uani d . 1 1 . .
    N N1 0.60468(11) 0.35224(8) 0.17368(4) 0.01107(16) Uani d . 1 1 . .
    C C1 0.49807(12) 0.15401(9) 0.19309(4) 0.01060(17) Uani d . 1 1 . .
    C C2 0.51959(12) 0.04064(9) 0.16415(4) 0.01095(18) Uani d . 1 1 . .
    C C3 0.50561(13) -0.07416(10) 0.18207(5) 0.01361(19) Uani d . 1 1 . .
    H H3A 0.4668 -0.0923 0.2184 0.016 Uiso calc R 1 1 . .
    C C4 0.55106(14) -0.16396(10) 0.14435(5) 0.0159(2) Uani d . 1 1 . .
    H H4A 0.5401 -0.2437 0.1556 0.019 Uiso calc R 1 1 . .
    C C5 0.61100(14) -0.13945(10) 0.09164(5) 0.0153(2) Uani d . 1 1 . .
    H H5A 0.6423 -0.2022 0.0679 0.018 Uiso calc R 1 1 . .
    C C6 0.62624(13) -0.02169(10) 0.07274(5) 0.01244(18) Uani d . 1 1 . .
    C C7 0.68707(13) 0.01653(10) 0.02044(5) 0.0147(2) Uani d . 1 1 . .
    H H7A 0.7235 -0.0392 -0.0062 0.018 Uiso calc R 1 1 . .
    C C8 0.69293(14) 0.13492(10) 0.00849(5) 0.0147(2) Uani d . 1 1 . .
    H H8A 0.7345 0.1592 -0.0266 0.018 Uiso calc R 1 1 . .
    C C9 0.63933(13) 0.22232(10) 0.04655(5) 0.01278(18) Uani d . 1 1 . .
    H H9A 0.6441 0.3032 0.0367 0.015 Uiso calc R 1 1 . .
    C C10 0.58047(12) 0.18838(9) 0.09778(4) 0.01008(17) Uani d . 1 1 . .
    C C11 0.57568(12) 0.06664(9) 0.10990(4) 0.01046(17) Uani d . 1 1 . .
    C C12 0.51304(12) 0.25553(9) 0.14809(4) 0.00966(17) Uani d . 1 1 . .
    C C13 0.34938(12) 0.32033(9) 0.13396(4) 0.00936(17) Uani d . 1 1 . .
    C C14 0.25058(12) 0.32869(10) 0.18797(4) 0.01128(18) Uani d . 1 1 . .
    H H14A 0.3205 0.3309 0.2228 0.014 Uiso calc R 1 1 . .
    H H14B 0.1818 0.3994 0.1869 0.014 Uiso calc R 1 1 . .
    C C15 0.15252(12) 0.21773(10) 0.18530(5) 0.01242(18) Uani d . 1 1 . .
    C C16 0.07876(14) 0.15873(11) 0.22895(5) 0.0173(2) Uani d . 1 1 . .
    H H16A 0.0894 0.1859 0.2671 0.021 Uiso calc R 1 1 . .
    C C17 -0.01086(15) 0.05901(12) 0.21539(6) 0.0217(2) Uani d . 1 1 . .
    H H17A -0.0608 0.0174 0.2448 0.026 Uiso calc R 1 1 . .
    C C18 -0.02897(15) 0.01885(12) 0.15930(6) 0.0221(2) Uani d . 1 1 . .
    H H18A -0.0930 -0.0483 0.1510 0.027 Uiso calc R 1 1 . .
    C C19 0.04614(14) 0.07663(11) 0.11552(6) 0.0176(2) Uani d . 1 1 . .
    H H19A 0.0346 0.0501 0.0773 0.021 Uiso calc R 1 1 . .
    C C20 0.13885(13) 0.17474(10) 0.12972(5) 0.01284(18) Uani d . 1 1 . .
    C C21 0.24112(12) 0.24687(9) 0.09327(4) 0.01074(17) Uani d . 1 1 . .
    C C22 0.40993(12) 0.43806(9) 0.10995(4) 0.01032(17) Uani d . 1 1 . .
    H H22A 0.4528 0.4210 0.0717 0.012 Uiso calc R 1 1 . .
    C C23 0.55326(12) 0.46704(10) 0.15034(5) 0.01232(18) Uani d . 1 1 . .
    H H23A 0.5157 0.5170 0.1821 0.015 Uiso calc R 1 1 . .
    C C24 0.69479(14) 0.52975(11) 0.12283(6) 0.0225(3) Uani d . 1 1 . .
    H H24A 0.7256 0.6006 0.1451 0.027 Uiso calc R 1 1 . .
    H H24B 0.6638 0.5545 0.0836 0.027 Uiso calc R 1 1 . .
    C C25 0.77507(13) 0.34147(11) 0.17878(5) 0.0159(2) Uani d . 1 1 . .
    H H25A 0.8066 0.2580 0.1753 0.019 Uiso calc R 1 1 . .
    H H25B 0.8146 0.3710 0.2163 0.019 Uiso calc R 1 1 . .
    C C26 0.28586(12) 0.53385(9) 0.10170(4) 0.01095(17) Uani d . 1 1 . .
    C C27 0.20247(13) 0.54334(10) 0.04912(5) 0.01402(19) Uani d . 1 1 . .
    H H27A 0.2268 0.4909 0.0192 0.017 Uiso calc R 1 1 . .
    C C28 0.08491(14) 0.62787(11) 0.03980(5) 0.0170(2) Uani d . 1 1 . .
    H H28A 0.0287 0.6319 0.0040 0.020 Uiso calc R 1 1 . .
    C C29 0.04933(14) 0.70648(11) 0.08275(5) 0.0176(2) Uani d . 1 1 . .
    H H29A -0.0311 0.7643 0.0765 0.021 Uiso calc R 1 1 . .
    C C30 0.13264(14) 0.69968(10) 0.13495(5) 0.0163(2) Uani d . 1 1 . .
    H H30A 0.1102 0.7540 0.1642 0.020 Uiso calc R 1 1 . .
    C C31 0.24880(13) 0.61373(10) 0.14462(5) 0.01328(19) Uani d . 1 1 . .
    H H31A 0.3035 0.6092 0.1807 0.016 Uiso calc R 1 1 . .
loop_
    _atom_site_aniso_label
    _atom_site_aniso_U_11
    _atom_site_aniso_U_22
    _atom_site_aniso_U_33
    _atom_site_aniso_U_12
    _atom_site_aniso_U_13
    _atom_site_aniso_U_23
    S1 0.01378(12) 0.01626(14) 0.02775(15) -0.00203(10) 0.00564(10) 0.00049(11)
    O1 0.0201(4) 0.0142(4) 0.0101(3) 0.0016(3) 0.0005(3) 0.0002(3)
    O2 0.0185(4) 0.0146(4) 0.0114(3) -0.0002(3) -0.0016(3) -0.0021(3)
    N1 0.0106(4) 0.0089(4) 0.0135(4) -0.0008(3) -0.0017(3) -0.0008(3)
    C1 0.0104(4) 0.0104(4) 0.0110(4) 0.0011(3) -0.0002(3) 0.0010(3)
    C2 0.0123(4) 0.0094(4) 0.0111(4) 0.0004(3) -0.0002(3) 0.0004(3)
    C3 0.0159(4) 0.0113(5) 0.0136(4) -0.0005(4) 0.0000(3) 0.0014(4)
    C4 0.0202(5) 0.0095(5) 0.0180(5) -0.0007(4) 0.0002(4) 0.0012(4)
    C5 0.0185(5) 0.0104(5) 0.0169(5) 0.0005(4) 0.0000(4) -0.0019(4)
    C6 0.0142(4) 0.0098(4) 0.0133(4) 0.0003(4) 0.0004(3) -0.0017(3)
    C7 0.0168(5) 0.0139(5) 0.0138(4) -0.0009(4) 0.0031(4) -0.0041(4)
    C8 0.0170(5) 0.0149(5) 0.0123(4) -0.0019(4) 0.0041(4) -0.0016(4)
    C9 0.0154(4) 0.0109(4) 0.0123(4) -0.0006(4) 0.0031(3) -0.0001(3)
    C10 0.0106(4) 0.0090(4) 0.0107(4) 0.0006(3) 0.0009(3) -0.0001(3)
    C11 0.0112(4) 0.0087(4) 0.0114(4) 0.0000(3) 0.0004(3) -0.0001(3)
    C12 0.0109(4) 0.0084(4) 0.0097(4) -0.0002(3) 0.0004(3) -0.0001(3)
    C13 0.0098(4) 0.0088(4) 0.0095(4) -0.0005(3) 0.0000(3) -0.0009(3)
    C14 0.0118(4) 0.0108(4) 0.0113(4) 0.0008(3) 0.0020(3) -0.0005(3)
    C15 0.0099(4) 0.0128(5) 0.0146(4) 0.0021(4) 0.0015(3) 0.0024(4)
    C16 0.0146(5) 0.0194(6) 0.0183(5) 0.0016(4) 0.0043(4) 0.0062(4)
    C17 0.0147(5) 0.0195(6) 0.0310(6) -0.0005(4) 0.0044(4) 0.0122(5)
    C18 0.0149(5) 0.0151(5) 0.0362(7) -0.0035(4) -0.0012(5) 0.0064(5)
    C19 0.0148(5) 0.0127(5) 0.0251(6) -0.0027(4) -0.0031(4) 0.0012(4)
    C20 0.0116(4) 0.0112(5) 0.0156(5) -0.0006(4) -0.0007(3) 0.0012(4)
    C21 0.0109(4) 0.0083(4) 0.0128(4) 0.0013(3) -0.0014(3) -0.0006(3)
    C22 0.0116(4) 0.0086(4) 0.0108(4) 0.0000(3) 0.0004(3) -0.0005(3)
    C23 0.0116(4) 0.0083(4) 0.0169(5) 0.0001(3) -0.0016(3) -0.0017(4)
    C24 0.0140(5) 0.0142(5) 0.0390(7) -0.0026(4) -0.0021(5) 0.0093(5)
    C25 0.0122(4) 0.0133(5) 0.0219(5) -0.0007(4) -0.0038(4) 0.0025(4)
    C26 0.0111(4) 0.0092(4) 0.0125(4) -0.0005(3) 0.0003(3) 0.0011(3)
    C27 0.0156(4) 0.0132(5) 0.0132(4) -0.0006(4) -0.0007(3) 0.0019(4)
    C28 0.0153(5) 0.0166(5) 0.0188(5) -0.0007(4) -0.0029(4) 0.0065(4)
    C29 0.0139(5) 0.0131(5) 0.0260(6) 0.0023(4) 0.0018(4) 0.0068(4)
    C30 0.0164(5) 0.0114(5) 0.0215(5) 0.0024(4) 0.0042(4) 0.0004(4)
    C31 0.0147(4) 0.0105(5) 0.0146(4) 0.0013(4) 0.0007(3) -0.0005(4)
_geom_special_details
;
All e.s.d.'s (except the e.s.d. in the dihedral angle between two l.s. planes)
are estimated using the full covariance matrix. The cell e.s.d.'s are taken
into account individually in the estimation of e.s.d.'s in distances, angles
and torsion angles; correlations between e.s.d.'s in cell parameters are only
used when they are defined by crystal symmetry. An approximate (isotropic)
treatment of cell e.s.d.'s is used for estimating e.s.d.'s involving l.s.
planes.
;
loop_
    _geom_bond_atom_site_label_1
    _geom_bond_atom_site_label_2
    _geom_bond_site_symmetry_2
    _geom_bond_distance
    _geom_bond_publ_flag
    S1 C24 . 1.8058(13) ?
    S1 C25 . 1.8340(12) ?
    O1 C1 . 1.2178(12) ?
    O2 C21 . 1.2159(13) ?
    N1 C25 . 1.4377(14) ?
    N1 C12 . 1.4589(14) ?
    N1 C23 . 1.4743(14) ?
    C1 C2 . 1.4724(15) ?
    C1 C12 . 1.5745(15) ?
    C2 C3 . 1.3782(15) ?
    C2 C11 . 1.4090(14) ?
    C3 C4 . 1.4151(16) ?
    C3 H3A . 0.9500 ?
    C4 C5 . 1.3849(16) ?
    C4 H4A . 0.9500 ?
    C5 C6 . 1.4184(16) ?
    C5 H5A . 0.9500 ?
    C6 C11 . 1.4080(15) ?
    C6 C7 . 1.4187(15) ?
    C7 C8 . 1.3766(17) ?
    C7 H7A . 0.9500 ?
    C8 C9 . 1.4227(15) ?
    C8 H8A . 0.9500 ?
    C9 C10 . 1.3757(14) ?
    C9 H9A . 0.9500 ?
    C10 C11 . 1.4142(15) ?
    C10 C12 . 1.5355(14) ?
    C12 C13 . 1.5842(14) ?
    C13 C21 . 1.5405(15) ?
    C13 C22 . 1.5469(15) ?
    C13 C14 . 1.5477(14) ?
    C14 C15 . 1.5071(16) ?
    C14 H14A . 0.9900 ?
    C14 H14B . 0.9900 ?
    C15 C16 . 1.3923(15) ?
    C15 C20 . 1.3961(16) ?
    C16 C17 . 1.3914(19) ?
    C16 H16A . 0.9500 ?
    C17 C18 . 1.398(2) ?
    C17 H17A . 0.9500 ?
    C18 C19 . 1.3936(18) ?
    C18 H18A . 0.9500 ?
    C19 C20 . 1.3939(16) ?
    C19 H19A . 0.9500 ?
    C20 C21 . 1.4849(15) ?
    C22 C26 . 1.5152(15) ?
    C22 C23 . 1.5403(15) ?
    C22 H22A . 1.0000 ?
    C23 C24 . 1.5502(16) ?
    C23 H23A . 1.0000 ?
    C24 H24A . 0.9900 ?
    C24 H24B . 0.9900 ?
    C25 H25A . 0.9900 ?
    C25 H25B . 0.9900 ?
    C26 C27 . 1.4014(15) ?
    C26 C31 . 1.4021(15) ?
    C27 C28 . 1.3898(16) ?
    C27 H27A . 0.9500 ?
    C28 C29 . 1.3903(18) ?
    C28 H28A . 0.9500 ?
    C29 C30 . 1.3914(18) ?
    C29 H29A . 0.9500 ?
    C30 C31 . 1.3938(16) ?
    C30 H30A . 0.9500 ?
    C31 H31A . 0.9500 ?
loop_
    _geom_angle_atom_site_label_1
    _geom_angle_atom_site_label_2
    _geom_angle_atom_site_label_3
    _geom_angle_site_symmetry_1
    _geom_angle_site_symmetry_3
    _geom_angle
    _geom_angle_publ_flag
    C24 S1 C25 . . 90.66(6) ?
    C25 N1 C12 . . 118.57(9) ?
    C25 N1 C23 . . 112.52(9) ?
    C12 N1 C23 . . 111.82(8) ?
    O1 C1 C2 . . 127.04(10) ?
    O1 C1 C12 . . 124.22(10) ?
    C2 C1 C12 . . 108.47(8) ?
    C3 C2 C11 . . 120.75(10) ?
    C3 C2 C1 . . 132.42(10) ?
    C11 C2 C1 . . 106.65(9) ?
    C2 C3 C4 . . 117.61(10) ?
    C2 C3 H3A . . 121.2 ?
    C4 C3 H3A . . 121.2 ?
    C5 C4 C3 . . 122.18(11) ?
    C5 C4 H4A . . 118.9 ?
    C3 C4 H4A . . 118.9 ?
    C4 C5 C6 . . 120.74(10) ?
    C4 C5 H5A . . 119.6 ?
    C6 C5 H5A . . 119.6 ?
    C11 C6 C5 . . 116.48(10) ?
    C11 C6 C7 . . 116.58(10) ?
    C5 C6 C7 . . 126.94(10) ?
    C8 C7 C6 . . 119.58(10) ?
    C8 C7 H7A . . 120.2 ?
    C6 C7 H7A . . 120.2 ?
    C7 C8 C9 . . 122.68(10) ?
    C7 C8 H8A . . 118.7 ?
    C9 C8 H8A . . 118.7 ?
    C10 C9 C8 . . 119.27(10) ?
    C10 C9 H9A . . 120.4 ?
    C8 C9 H9A . . 120.4 ?
    C9 C10 C11 . . 117.72(9) ?
    C9 C10 C12 . . 133.78(10) ?
    C11 C10 C12 . . 108.49(8) ?
    C6 C11 C2 . . 122.16(10) ?
    C6 C11 C10 . . 124.16(9) ?
    C2 C11 C10 . . 113.65(9) ?
    N1 C12 C10 . . 119.20(8) ?
    N1 C12 C1 . . 109.29(8) ?
    C10 C12 C1 . . 101.25(8) ?
    N1 C12 C13 . . 100.13(8) ?
    C10 C12 C13 . . 114.42(8) ?
    C1 C12 C13 . . 112.98(8) ?
    C21 C13 C22 . . 115.93(8) ?
    C21 C13 C14 . . 102.72(8) ?
    C22 C13 C14 . . 116.20(8) ?
    C21 C13 C12 . . 111.40(8) ?
    C22 C13 C12 . . 100.58(8) ?
    C14 C13 C12 . . 110.24(8) ?
    C15 C14 C13 . . 102.98(8) ?
    C15 C14 H14A . . 111.2 ?
    C13 C14 H14A . . 111.2 ?
    C15 C14 H14B . . 111.2 ?
    C13 C14 H14B . . 111.2 ?
    H14A C14 H14B . . 109.1 ?
    C16 C15 C20 . . 119.94(11) ?
    C16 C15 C14 . . 129.15(11) ?
    C20 C15 C14 . . 110.90(9) ?
    C17 C16 C15 . . 118.45(12) ?
    C17 C16 H16A . . 120.8 ?
    C15 C16 H16A . . 120.8 ?
    C16 C17 C18 . . 121.35(11) ?
    C16 C17 H17A . . 119.3 ?
    C18 C17 H17A . . 119.3 ?
    C19 C18 C17 . . 120.49(12) ?
    C19 C18 H18A . . 119.8 ?
    C17 C18 H18A . . 119.8 ?
    C18 C19 C20 . . 117.75(12) ?
    C18 C19 H19A . . 121.1 ?
    C20 C19 H19A . . 121.1 ?
    C19 C20 C15 . . 121.95(10) ?
    C19 C20 C21 . . 129.39(11) ?
    C15 C20 C21 . . 108.61(9) ?
    O2 C21 C20 . . 127.67(10) ?
    O2 C21 C13 . . 125.94(10) ?
    C20 C21 C13 . . 106.38(9) ?
    C26 C22 C23 . . 116.28(9) ?
    C26 C22 C13 . . 115.74(8) ?
    C23 C22 C13 . . 102.74(8) ?
    C26 C22 H22A . . 107.2 ?
    C23 C22 H22A . . 107.2 ?
    C13 C22 H22A . . 107.2 ?
    N1 C23 C22 . . 104.53(8) ?
    N1 C23 C24 . . 110.13(9) ?
    C22 C23 C24 . . 115.81(10) ?
    N1 C23 H23A . . 108.7 ?
    C22 C23 H23A . . 108.7 ?
    C24 C23 H23A . . 108.7 ?
    C23 C24 S1 . . 108.40(8) ?
    C23 C24 H24A . . 110.0 ?
    S1 C24 H24A . . 110.0 ?
    C23 C24 H24B . . 110.0 ?
    S1 C24 H24B . . 110.0 ?
    H24A C24 H24B . . 108.4 ?
    N1 C25 S1 . . 107.95(8) ?
    N1 C25 H25A . . 110.1 ?
    S1 C25 H25A . . 110.1 ?
    N1 C25 H25B . . 110.1 ?
    S1 C25 H25B . . 110.1 ?
    H25A C25 H25B . . 108.4 ?
    C27 C26 C31 . . 117.89(10) ?
    C27 C26 C22 . . 119.08(9) ?
    C31 C26 C22 . . 123.02(10) ?
    C28 C27 C26 . . 121.35(11) ?
    C28 C27 H27A . . 119.3 ?
    C26 C27 H27A . . 119.3 ?
    C27 C28 C29 . . 120.14(11) ?
    C27 C28 H28A . . 119.9 ?
    C29 C28 H28A . . 119.9 ?
    C28 C29 C30 . . 119.35(11) ?
    C28 C29 H29A . . 120.3 ?
    C30 C29 H29A . . 120.3 ?
    C29 C30 C31 . . 120.52(11) ?
    C29 C30 H30A . . 119.7 ?
    C31 C30 H30A . . 119.7 ?
    C30 C31 C26 . . 120.73(11) ?
    C30 C31 H31A . . 119.6 ?
    C26 C31 H31A . . 119.6 ?
loop_
    _geom_torsion_atom_site_label_1
    _geom_torsion_atom_site_label_2
    _geom_torsion_atom_site_label_3
    _geom_torsion_atom_site_label_4
    _geom_torsion_site_symmetry_1
    _geom_torsion_site_symmetry_2
    _geom_torsion_site_symmetry_3
    _geom_torsion_site_symmetry_4
    _geom_torsion
    _geom_torsion_publ_flag
    O1 C1 C2 C3 . . . . 11.8(2) ?
    C12 C1 C2 C3 . . . . -173.99(11) ?
    O1 C1 C2 C11 . . . . -163.15(11) ?
    C12 C1 C2 C11 . . . . 11.09(11) ?
    C11 C2 C3 C4 . . . . 0.66(16) ?
    C1 C2 C3 C4 . . . . -173.68(11) ?
    C2 C3 C4 C5 . . . . 1.38(17) ?
    C3 C4 C5 C6 . . . . -1.31(18) ?
    C4 C5 C6 C11 . . . . -0.79(16) ?
    C4 C5 C6 C7 . . . . 179.17(11) ?
    C11 C6 C7 C8 . . . . -0.39(16) ?
    C5 C6 C7 C8 . . . . 179.66(12) ?
    C6 C7 C8 C9 . . . . -0.32(18) ?
    C7 C8 C9 C10 . . . . 0.68(17) ?
    C8 C9 C10 C11 . . . . -0.29(16) ?
    C8 C9 C10 C12 . . . . -179.68(11) ?
    C5 C6 C11 C2 . . . . 2.84(16) ?
    C7 C6 C11 C2 . . . . -177.12(10) ?
    C5 C6 C11 C10 . . . . -179.25(10) ?
    C7 C6 C11 C10 . . . . 0.79(16) ?
    C3 C2 C11 C6 . . . . -2.84(16) ?
    C1 C2 C11 C6 . . . . 172.80(10) ?
    C3 C2 C11 C10 . . . . 179.05(10) ?
    C1 C2 C11 C10 . . . . -5.31(12) ?
    C9 C10 C11 C6 . . . . -0.45(16) ?
    C12 C10 C11 C6 . . . . 179.09(10) ?
    C9 C10 C11 C2 . . . . 177.62(10) ?
    C12 C10 C11 C2 . . . . -2.84(12) ?
    C25 N1 C12 C10 . . . . -37.51(14) ?
    C23 N1 C12 C10 . . . . 95.94(11) ?
    C25 N1 C12 C1 . . . . 78.11(11) ?
    C23 N1 C12 C1 . . . . -148.44(8) ?
    C25 N1 C12 C13 . . . . -163.03(9) ?
    C23 N1 C12 C13 . . . . -29.58(10) ?
    C9 C10 C12 N1 . . . . -51.77(16) ?
    C11 C10 C12 N1 . . . . 128.81(10) ?
    C9 C10 C12 C1 . . . . -171.57(12) ?
    C11 C10 C12 C1 . . . . 9.00(10) ?
    C9 C10 C12 C13 . . . . 66.60(15) ?
    C11 C10 C12 C13 . . . . -112.83(10) ?
    O1 C1 C12 N1 . . . . 35.65(13) ?
    C2 C1 C12 N1 . . . . -138.80(9) ?
    O1 C1 C12 C10 . . . . 162.27(10) ?
    C2 C1 C12 C10 . . . . -12.17(10) ?
    O1 C1 C12 C13 . . . . -74.89(13) ?
    C2 C1 C12 C13 . . . . 110.66(9) ?
    N1 C12 C13 C21 . . . . 166.23(8) ?
    C10 C12 C13 C21 . . . . 37.52(11) ?
    C1 C12 C13 C21 . . . . -77.65(10) ?
    N1 C12 C13 C22 . . . . 42.79(9) ?
    C10 C12 C13 C22 . . . . -85.92(10) ?
    C1 C12 C13 C22 . . . . 158.92(8) ?
    N1 C12 C13 C14 . . . . -80.40(9) ?
    C10 C12 C13 C14 . . . . 150.88(9) ?
    C1 C12 C13 C14 . . . . 35.72(11) ?
    C21 C13 C14 C15 . . . . 28.15(10) ?
    C22 C13 C14 C15 . . . . 155.79(9) ?
    C12 C13 C14 C15 . . . . -90.66(10) ?
    C13 C14 C15 C16 . . . . 158.41(11) ?
    C13 C14 C15 C20 . . . . -22.15(11) ?
    C20 C15 C16 C17 . . . . -1.61(17) ?
    C14 C15 C16 C17 . . . . 177.78(11) ?
    C15 C16 C17 C18 . . . . -0.76(18) ?
    C16 C17 C18 C19 . . . . 1.58(19) ?
    C17 C18 C19 C20 . . . . 0.02(18) ?
    C18 C19 C20 C15 . . . . -2.44(17) ?
    C18 C19 C20 C21 . . . . 174.76(11) ?
    C16 C15 C20 C19 . . . . 3.28(17) ?
    C14 C15 C20 C19 . . . . -176.22(10) ?
    C16 C15 C20 C21 . . . . -174.43(10) ?
    C14 C15 C20 C21 . . . . 6.07(12) ?
    C19 C20 C21 O2 . . . . 15.01(19) ?
    C15 C20 C21 O2 . . . . -167.50(11) ?
    C19 C20 C21 C13 . . . . -164.61(11) ?
    C15 C20 C21 C13 . . . . 12.88(12) ?
    C22 C13 C21 O2 . . . . 26.92(15) ?
    C14 C13 C21 O2 . . . . 154.73(11) ?
    C12 C13 C21 O2 . . . . -87.27(13) ?
    C22 C13 C21 C20 . . . . -153.45(9) ?
    C14 C13 C21 C20 . . . . -25.64(10) ?
    C12 C13 C21 C20 . . . . 92.35(10) ?
    C21 C13 C22 C26 . . . . 70.82(11) ?
    C14 C13 C22 C26 . . . . -49.99(12) ?
    C12 C13 C22 C26 . . . . -168.95(8) ?
    C21 C13 C22 C23 . . . . -161.38(8) ?
    C14 C13 C22 C23 . . . . 77.81(10) ?
    C12 C13 C22 C23 . . . . -41.15(9) ?
    C25 N1 C23 C22 . . . . 140.45(9) ?
    C12 N1 C23 C22 . . . . 4.10(11) ?
    C25 N1 C23 C24 . . . . 15.42(13) ?
    C12 N1 C23 C24 . . . . -120.94(10) ?
    C26 C22 C23 N1 . . . . 151.58(9) ?
    C13 C22 C23 N1 . . . . 24.12(10) ?
    C26 C22 C23 C24 . . . . -87.07(12) ?
    C13 C22 C23 C24 . . . . 145.48(9) ?
    N1 C23 C24 S1 . . . . 7.73(12) ?
    C22 C23 C24 S1 . . . . -110.57(10) ?
    C25 S1 C24 C23 . . . . -21.26(10) ?
    C12 N1 C25 S1 . . . . 101.83(9) ?
    C23 N1 C25 S1 . . . . -31.32(11) ?
    C24 S1 C25 N1 . . . . 30.36(9) ?
    C23 C22 C26 C27 . . . . 147.99(10) ?
    C13 C22 C26 C27 . . . . -91.27(12) ?
    C23 C22 C26 C31 . . . . -32.59(14) ?
    C13 C22 C26 C31 . . . . 88.14(12) ?
    C31 C26 C27 C28 . . . . -0.97(16) ?
    C22 C26 C27 C28 . . . . 178.47(10) ?
    C26 C27 C28 C29 . . . . 0.96(17) ?
    C27 C28 C29 C30 . . . . 0.09(17) ?
    C28 C29 C30 C31 . . . . -1.11(17) ?
    C29 C30 C31 C26 . . . . 1.10(17) ?
    C27 C26 C31 C30 . . . . -0.06(16) ?
    C22 C26 C31 C30 . . . . -179.48(10) ?
loop_
    _geom_hbond_atom_site_label_D
    _geom_hbond_atom_site_label_H
    _geom_hbond_atom_site_label_A
    _geom_hbond_site_symmetry_A
    _geom_hbond_distance_DH
    _geom_hbond_distance_HA
    _geom_hbond_distance_DA
    _geom_hbond_angle_DHA
    _geom_hbond_publ_flag
    C4 H4A O1 2_645 0.95 2.58 3.2598(14) 129 yes
    C23 H23A O1 2_655 1.00 2.46 3.4180(14) 160 yes
    C31 H31A O1 2_655 0.95 2.56 3.4434(14) 155 yes
    C7 H7A O2 3_655 0.95 2.54 3.4111(14) 152 yes
    C18 H18A Cg1 1_455 0.95 2.91 3.5502(14) 126 yes
    C25 H25A Cg2 1_655 0.99 2.68 3.5182(13) 142 yes
_iucr_refine_instructions_details
;
TITL as1b_0m in P2(1)/c (100K)
CELL 0.71073   8.4054  11.3716  23.5194  90.000  92.259  90.000
ZERR    4.00   0.0001   0.0001   0.0002   0.000   0.001   0.000
LATT  1
SYMM -X, 0.5+Y, 0.5-Z
SFAC C H N O S
UNIT 124 92 4 8 4
TEMP -173.000
SIZE 0.163 0.181 0.304
L.S. 10
BOND $H
FMAP 2 1 60
PLAN 20
ACTA
CONF
WGHT      0.0523      0.9508
FVAR       0.38595
S1    5    0.860002    0.428373    0.121701    11.00000    0.01378    0.01626 =
         0.02775    0.00049    0.00564   -0.00203
O1    4    0.484355    0.170044    0.243859    11.00000    0.02012    0.01416 =
         0.01011    0.00016    0.00047    0.00160
O2    4    0.241819    0.248467    0.041590    11.00000    0.01846    0.01463 =
         0.01135   -0.00213   -0.00159   -0.00017
N1    3    0.604681    0.352243    0.173676    11.00000    0.01063    0.00893 =
         0.01348   -0.00080   -0.00172   -0.00078
C1    1    0.498069    0.154014    0.193092    11.00000    0.01038    0.01039 =
         0.01099    0.00099   -0.00021    0.00111
C2    1    0.519595    0.040641    0.164151    11.00000    0.01230    0.00940 =
         0.01110    0.00042   -0.00021    0.00042
C3    1    0.505610   -0.074158    0.182070    11.00000    0.01587    0.01126 =
         0.01365    0.00137    0.00000   -0.00047
AFIX  43
H3A   2    0.466847   -0.092345    0.218437    11.00000   -1.20000
AFIX   0
C4    1    0.551061   -0.163964    0.144355    11.00000    0.02017    0.00947 =
         0.01800    0.00124    0.00017   -0.00075
AFIX  43
H4A   2    0.540094   -0.243718    0.155568    11.00000   -1.20000
AFIX   0
C5    1    0.610998   -0.139450    0.091640    11.00000    0.01847    0.01045 =
         0.01694   -0.00186    0.00002    0.00047
AFIX  43
H5A   2    0.642254   -0.202212    0.067870    11.00000   -1.20000
AFIX   0
C6    1    0.626241   -0.021687    0.072742    11.00000    0.01422    0.00980 =
         0.01328   -0.00168    0.00035    0.00027
C7    1    0.687069    0.016531    0.020443    11.00000    0.01677    0.01387 =
         0.01380   -0.00409    0.00309   -0.00086
AFIX  43
H7A   2    0.723528   -0.039229   -0.006158    11.00000   -1.20000
AFIX   0
C8    1    0.692928    0.134916    0.008487    11.00000    0.01705    0.01491 =
         0.01230   -0.00162    0.00413   -0.00190
AFIX  43
H8A   2    0.734453    0.159244   -0.026611    11.00000   -1.20000
AFIX   0
C9    1    0.639329    0.222318    0.046550    11.00000    0.01539    0.01089 =
         0.01226   -0.00014    0.00308   -0.00058
AFIX  43
H9A   2    0.644131    0.303223    0.036698    11.00000   -1.20000
AFIX   0
C10   1    0.580471    0.188378    0.097780    11.00000    0.01055    0.00900 =
         0.01071   -0.00008    0.00088    0.00058
C11   1    0.575679    0.066645    0.109898    11.00000    0.01123    0.00874 =
         0.01139   -0.00008    0.00043    0.00002
C12   1    0.513036    0.255533    0.148095    11.00000    0.01089    0.00836 =
         0.00971   -0.00012    0.00036   -0.00021
C13   1    0.349381    0.320330    0.133962    11.00000    0.00984    0.00875 =
         0.00946   -0.00089    0.00002   -0.00045
C14   1    0.250579    0.328688    0.187972    11.00000    0.01185    0.01081 =
         0.01131   -0.00052    0.00199    0.00083
AFIX  23
H14A  2    0.320483    0.330857    0.222832    11.00000   -1.20000
H14B  2    0.181807    0.399393    0.186924    11.00000   -1.20000
AFIX   0
C15   1    0.152518    0.217726    0.185304    11.00000    0.00987    0.01284 =
         0.01464    0.00242    0.00150    0.00206
C16   1    0.078758    0.158732    0.228954    11.00000    0.01460    0.01938 =
         0.01826    0.00620    0.00429    0.00165
AFIX  43
H16A  2    0.089368    0.185925    0.267108    11.00000   -1.20000
AFIX   0
C17   1   -0.010860    0.059014    0.215388    11.00000    0.01473    0.01952 =
         0.03101    0.01223    0.00440   -0.00052
AFIX  43
H17A  2   -0.060762    0.017363    0.244824    11.00000   -1.20000
AFIX   0
C18   1   -0.028973    0.018852    0.159305    11.00000    0.01492    0.01515 =
         0.03621    0.00639   -0.00115   -0.00354
AFIX  43
H18A  2   -0.092954   -0.048314    0.150994    11.00000   -1.20000
AFIX   0
C19   1    0.046140    0.076633    0.115519    11.00000    0.01483    0.01274 =
         0.02505    0.00117   -0.00308   -0.00268
AFIX  43
H19A  2    0.034553    0.050057    0.077286    11.00000   -1.20000
AFIX   0
C20   1    0.138848    0.174743    0.129723    11.00000    0.01163    0.01119 =
         0.01562    0.00118   -0.00066   -0.00059
C21   1    0.241124    0.246872    0.093271    11.00000    0.01092    0.00833 =
         0.01281   -0.00062   -0.00139    0.00127
C22   1    0.409932    0.438056    0.109945    11.00000    0.01156    0.00860 =
         0.01079   -0.00049    0.00042   -0.00001
AFIX  13
H22A  2    0.452772    0.420964    0.071748    11.00000   -1.20000
AFIX   0
C23   1    0.553263    0.467040    0.150341    11.00000    0.01159    0.00833 =
         0.01686   -0.00175   -0.00159    0.00015
AFIX  13
H23A  2    0.515745    0.516977    0.182144    11.00000   -1.20000
AFIX   0
C24   1    0.694791    0.529746    0.122828    11.00000    0.01400    0.01425 =
         0.03903    0.00931   -0.00205   -0.00262
AFIX  23
H24A  2    0.725572    0.600602    0.145110    11.00000   -1.20000
H24B  2    0.663821    0.554544    0.083588    11.00000   -1.20000
AFIX   0
C25   1    0.775071    0.341475    0.178777    11.00000    0.01222    0.01335 =
         0.02193    0.00245   -0.00376   -0.00073
AFIX  23
H25A  2    0.806600    0.257973    0.175342    11.00000   -1.20000
H25B  2    0.814610    0.370970    0.216335    11.00000   -1.20000
AFIX   0
C26   1    0.285863    0.533851    0.101700    11.00000    0.01108    0.00921 =
         0.01254    0.00110    0.00031   -0.00049
C27   1    0.202472    0.543340    0.049121    11.00000    0.01558    0.01317 =
         0.01322    0.00189   -0.00074   -0.00058
AFIX  43
H27A  2    0.226801    0.490917    0.019238    11.00000   -1.20000
AFIX   0
C28   1    0.084909    0.627871    0.039800    11.00000    0.01533    0.01664 =
         0.01875    0.00650   -0.00294   -0.00074
AFIX  43
H28A  2    0.028742    0.631943    0.004003    11.00000   -1.20000
AFIX   0
C29   1    0.049327    0.706484    0.082749    11.00000    0.01387    0.01305 =
         0.02597    0.00684    0.00177    0.00232
AFIX  43
H29A  2   -0.031083    0.764284    0.076516    11.00000   -1.20000
AFIX   0
C30   1    0.132637    0.699679    0.134952    11.00000    0.01641    0.01140 =
         0.02150    0.00043    0.00422    0.00244
AFIX  43
H30A  2    0.110166    0.754042    0.164237    11.00000   -1.20000
AFIX   0
C31   1    0.248800    0.613732    0.144620    11.00000    0.01471    0.01053 =
         0.01460   -0.00053    0.00068    0.00132
AFIX  43
H31A  2    0.303462    0.609226    0.180685    11.00000   -1.20000
HKLF 4
REM  as1b_0m in P2(1)/c (100K)
REM R1 =  0.0506 for   7694 Fo > 4sig(Fo)  and  0.0718 for all  10047 data
REM    316 parameters refined using      0 restraints
END
REM Highest difference peak  0.578,  deepest hole -0.293,  1-sigma level  0.070
Q1    1   0.5604  0.0554  0.1394  11.00000  0.05    0.58
Q2    1   0.6203 -0.0784  0.0815  11.00000  0.05    0.56
Q3    1   0.6954  0.0781  0.0180  11.00000  0.05    0.52
Q4    1   0.5155 -0.0155  0.1755  11.00000  0.05    0.52
Q5    1   0.6272  0.2154  0.0792  11.00000  0.05    0.50
Q6    1   0.2457  0.5347  0.0787  11.00000  0.05    0.47
Q7    1   0.5351 -0.1187  0.1621  11.00000  0.05    0.46
Q8    1   0.5903 -0.1548  0.1211  11.00000  0.05    0.45
Q9    1   0.0957  0.1269  0.1215  11.00000  0.05    0.45
Q10   1   0.4977  0.1569  0.2198  11.00000  0.05    0.45
Q11   1   0.6433 -0.0132  0.0414  11.00000  0.05    0.45
Q12   1   0.5460  0.2293  0.1209  11.00000  0.05    0.45
Q13   1   0.1589  0.1858  0.1599  11.00000  0.05    0.45
Q14   1   0.2658  0.5768  0.1198  11.00000  0.05    0.44
Q15   1   0.3016  0.2797  0.1166  11.00000  0.05    0.44
Q16   1   0.0177  0.0446  0.1403  11.00000  0.05    0.44
Q17   1   0.5622  0.1260  0.0987  11.00000  0.05    0.44
Q18   1   0.6283  0.5029  0.1395  11.00000  0.05    0.42
Q19   1   0.5119  0.0945  0.1805  11.00000  0.05    0.41
Q20   1   0.3806  0.3768  0.1205  11.00000  0.05    0.41
;
