# Supplementary material for: 7′-Phenyl-1′,3′,5′,6′,7′,7a’-hexa­hydro­dipiro[acenaphthyl­ene-1,5′-pyrrolo­[1,2-c]thia­zole-6′,2′′-indane]-2,1′′(1H)-dione
Source: Acta Crystallogr Sect E Struct Rep Online. 2012 Mar 31;68(Pt 4):o1265–6. doi: 10.1107/S1600536812013293 (PMC3344191; doi:10.1107/S1600536812013293)
Supplement: Supplementary file 2 [file e-68-o1265-Isup2.hkl]

# 
# h,k,l, Fc-squared, Fo-squared, sigma(Fo-squared) and status flag 
# 
data_I
_shelx_title ' as1b_0m in P2(1)/c (100K)' 
_shelx_refln_list_code          4 
_shelx_F_calc_maximum      252.63 
_exptl_crystal_F_000       992.00 
_reflns_d_resolution_high  0.6149 
 
loop_ 
 _symmetry_equiv_pos_as_xyz 
 'x, y, z' 
 '-x, y+1/2, -z+1/2' 
 '-x, -y, -z' 
 'x, -y-1/2, z-1/2' 
 
_cell_length_a     8.4054 
_cell_length_b    11.3716 
_cell_length_c    23.5194 
_cell_angle_alpha  90.000 
_cell_angle_beta   92.259 
_cell_angle_gamma  90.000 
 
_shelx_F_squared_multiplier     1.000 
 
loop_ 
 _refln_index_h 
 _refln_index_k 
 _refln_index_l 
 _refln_F_squared_calc 
 _refln_F_squared_meas 
 _refln_F_squared_sigma 
 _refln_observed_status 
   1   0   0    11736.28    12204.73    175.72 o 
   2   0   0     2361.11     2529.83     25.14 o 
   3   0   0     2435.37     2578.48     27.84 o 
   4   0   0      799.76      844.69     12.78 o 
   5   0   0      732.37      776.09     13.16 o 
   6   0   0       38.02       44.47      4.17 o 
   7   0   0      113.03      145.82     10.95 o 
   8   0   0     1983.83     1875.78     41.33 o 
   9   0   0      311.59      300.41     20.27 o 
  10   0   0      194.98      206.87     27.22 o 
  11   0   0     2159.84     2139.73    103.21 o 
  12   0   0       32.13       24.01     21.01 o 
  13   0   0       82.63       86.46     26.18 o 
   1   1   0        8.72       10.84      2.63 o 
   2   1   0        3.54       -0.14      1.00 o 
   3   1   0     1546.87     1679.87     12.25 o 
   4   1   0       27.79       24.97      1.89 o 
   5   1   0      408.92      397.52      6.15 o 
   6   1   0        2.05       -0.36      1.54 o 
   7   1   0       26.04       39.74      3.54 o 
   8   1   0      196.72      187.46     10.90 o 
   9   1   0      220.38      223.61     12.91 o 
  10   1   0      127.41      134.03     17.87 o 
  11   1   0      263.24      254.94     18.67 o 
  12   1   0        0.32       -6.56      6.56 o 
  13   1   0       90.30       77.99     11.91 o 
   0   2   0       11.69       10.53      2.03 o 
   1   2   0       15.11       15.03      2.42 o 
   2   2   0     1171.94     1242.87     17.28 o 
   3   2   0     1959.73     2266.33     13.28 o 
   4   2   0        3.28       -0.73      1.03 o 
   5   2   0        0.65       -0.45      1.28 o 
   6   2   0      610.56      632.94      7.44 o 
   7   2   0     1683.58     1619.84     19.18 o 
   8   2   0      716.43      681.27     14.22 o 
   9   2   0        0.09        6.64      5.06 o 
  10   2   0      517.92      490.47     20.47 o 
  11   2   0        6.37       -5.79      5.79 o 
  12   2   0      382.46      374.16     23.27 o 
  13   2   0        0.61        1.06      7.71 o 
   1   3   0    11368.83    12073.40    118.52 o 
   2   3   0     4008.59     4136.79     31.90 o 
   3   3   0     2545.53     2755.20     21.71 o 
   4   3   0     1131.83     1187.99     12.77 o 
   5   3   0       19.73       33.16      2.98 o 
   6   3   0     1358.91     1384.38     14.48 o 
   7   3   0      156.65      180.34      6.82 o 
   8   3   0       61.27       78.98      7.06 o 
   9   3   0      505.01      495.70     19.60 o 
  10   3   0      415.54      432.31     19.53 o 
  11   3   0      219.17      200.72     36.61 o 
  12   3   0       45.64       57.19     14.83 o 
  13   3   0        1.82        4.54      8.32 o 
   0   4   0      427.66      441.48     11.76 o 
   1   4   0       11.16       13.60      1.71 o 
   2   4   0      805.14      815.26      7.88 o 
   3   4   0      341.26      345.01      7.44 o 
   4   4   0      828.36      844.44     10.67 o 
   5   4   0       39.82       43.24      3.85 o 
   6   4   0      372.40      385.87      8.78 o 
   7   4   0        7.75        5.43      2.46 o 
   8   4   0        5.41        3.67      3.92 o 
   9   4   0       32.10       40.22      7.03 o 
  10   4   0      116.96       97.92     11.80 o 
  11   4   0       14.85       15.95      8.39 o 
  12   4   0      100.05       74.16     15.91 o 
  13   4   0        2.99       -7.38      7.38 o 
   1   5   0        4.92        4.93      1.48 o 
   2   5   0      495.52      494.36      6.15 o 
   3   5   0     3232.48     3256.90     25.85 o 
   4   5   0      539.49      544.28     10.78 o 
   5   5   0      376.49      333.66      8.49 o 
   6   5   0     1668.11     1723.97     19.05 o 
   7   5   0     1267.21     1210.45     19.32 o 
   8   5   0       10.37        2.57      4.53 o 
   9   5   0      762.10      812.01     23.27 o 
  10   5   0       68.88       75.93     11.11 o 
  11   5   0       43.17       44.55     10.19 o 
  12   5   0       89.59       92.68     13.42 o 
  13   5   0      191.23      164.21     17.34 o 
   0   6   0      556.54      661.24     10.01 o 
   1   6   0     2366.81     2369.27     20.39 o 
   2   6   0      147.69      130.50      3.72 o 
   3   6   0     1211.89     1315.41     11.74 o 
   4   6   0       10.19       24.51      3.80 o 
   5   6   0      119.06      130.01      7.35 o 
   6   6   0       11.34       12.45      3.40 o 
   7   6   0      343.20      377.95     11.20 o 
   8   6   0      334.86      370.19     12.87 o 
   9   6   0        4.64       16.71      6.02 o 
  10   6   0      279.59      283.70     22.64 o 
  11   6   0      182.08      203.39     34.19 o 
  12   6   0       43.27       21.55     10.13 o 
   1   7   0       22.11       34.41      2.47 o 
   2   7   0      108.78       89.88      3.82 o 
   3   7   0      436.02      413.42      7.24 o 
   4   7   0      493.05      467.73     11.12 o 
   5   7   0      842.84      924.27     16.21 o 
   6   7   0      146.31      174.05     10.62 o 
   7   7   0       32.68       23.95      5.95 o 
   8   7   0      218.55      202.48     13.60 o 
   9   7   0       46.54       40.67     11.93 o 
  10   7   0      349.92      403.80     24.81 o 
  11   7   0       35.37       49.47     17.59 o 
  12   7   0        3.50       17.96     26.21 o 
   0   8   0     2062.38     2020.93     24.38 o 
   1   8   0       67.75      100.34      4.30 o 
   2   8   0     1863.89     1823.01     16.23 o 
   3   8   0     1533.26     1530.63     17.23 o 
   4   8   0     1222.77     1162.89     19.88 o 
   5   8   0       19.34       15.41      5.85 o 
   6   8   0      472.49      479.55     15.45 o 
   7   8   0     1195.95     1190.25     25.92 o 
   8   8   0        2.90        3.66      5.71 o 
   9   8   0        7.02        6.53      8.81 o 
  10   8   0      211.89      218.18     21.65 o 
  11   8   0      303.68      327.05     26.70 o 
  12   8   0        9.84        4.28     14.31 o 
   1   9   0       99.19       87.29      4.91 o 
   2   9   0      336.73      317.12      7.45 o 
   3   9   0       25.18       34.59      4.62 o 
   4   9   0      257.72      261.62     11.86 o 
   5   9   0      370.40      354.73     13.47 o 
   6   9   0        4.70        0.48      5.21 o 
   7   9   0      970.84      928.66     22.75 o 
   8   9   0      200.23      210.94     16.46 o 
   9   9   0      137.03      160.79     14.83 o 
  10   9   0      198.17      231.18     23.09 o 
  11   9   0      222.65      228.68     34.01 o 
   0  10   0     4304.99     3985.53     46.00 o 
   1  10   0     1162.76     1043.83     14.88 o 
   2  10   0       28.57       28.42      5.01 o 
   3  10   0      496.66      449.67     12.74 o 
   4  10   0      863.91      890.81     18.05 o 
   5  10   0        4.27        0.46      4.89 o 
   6  10   0       76.38       71.51      8.63 o 
   7  10   0      138.81      144.93     15.06 o 
   8  10   0      135.13      137.43     24.57 o 
   9  10   0       15.63       18.32      8.59 o 
  10  10   0      328.75      342.48     38.81 o 
  11  10   0       28.55       39.01     19.48 o 
   1  11   0      308.65      309.21     15.57 o 
   2  11   0       71.29       85.93      8.98 o 
   3  11   0       10.37        8.81      7.33 o 
   4  11   0      351.08      309.30     17.21 o 
   5  11   0     2898.32     2886.54     52.70 o 
   6  11   0       25.44       27.00      9.03 o 
   7  11   0       11.57        9.20      7.78 o 
   8  11   0      120.10      155.94     19.48 o 
   9  11   0        4.00        8.32      9.18 o 
  10  11   0        6.96       -1.33     10.62 o 
   0  12   0      563.53      517.35     24.05 o 
   1  12   0       54.40       72.59      8.77 o 
   2  12   0       43.09       25.21      9.14 o 
   3  12   0      742.72      692.71     19.74 o 
   4  12   0      244.50      254.09     14.66 o 
   5  12   0       38.87       48.65      9.38 o 
   6  12   0        0.22        6.76      9.24 o 
   7  12   0       76.62       78.23     14.98 o 
   8  12   0      652.30      619.03     32.27 o 
   9  12   0       13.62       27.56     18.93 o 
  10  12   0      127.29      134.51     26.55 o 
   1  13   0     1140.03     1109.89     25.19 o 
   2  13   0       62.67       36.11      6.58 o 
   3  13   0        1.54        5.92      7.48 o 
   4  13   0       21.28       25.00     10.40 o 
   5  13   0        0.03      -19.23     19.23 o 
   6  13   0        3.64       37.71     12.19 o 
   7  13   0       59.03       40.36     13.50 o 
   8  13   0       70.00       47.71     13.68 o 
   9  13   0      284.14      268.00     26.14 o 
   0  14   0        1.09       11.13     17.19 o 
   1  14   0      416.55      384.35     20.89 o 
   2  14   0      475.02      468.16     21.78 o 
   3  14   0        1.07       -3.56      7.61 o 
   4  14   0     1651.76     1659.98     49.10 o 
   5  14   0      112.21       75.70     15.54 o 
   6  14   0       88.72       80.76     21.53 o 
   7  14   0      158.16      194.93     28.33 o 
   8  14   0        0.43       17.05     10.89 o 
   1  15   0      179.83      155.07     22.88 o 
   2  15   0        4.09       -3.83     13.93 o 
   3  15   0       64.16       68.24     17.47 o 
   4  15   0       55.07       75.75     14.42 o 
   5  15   0       75.94       96.91     18.53 o 
   6  15   0       16.18       21.14     22.00 o 
   7  15   0       67.67       86.28     17.56 o 
   0  16   0       17.34        0.51     20.62 o 
   1  16   0       73.26       78.68     19.93 o 
   2  16   0        2.71        1.36     18.96 o 
   3  16   0       16.52       25.18     16.96 o 
   4  16   0       25.99       -2.18     17.22 o 
   5  16   0       49.53       70.80     25.33 o 
   6  16   0       90.66      114.55     18.80 o 
   1  17   0        1.12       11.54     16.47 o 
   2  17   0      251.59      236.15     27.44 o 
   3  17   0      397.08      261.82     41.54 o 
   4  17   0        0.13        0.65     17.24 o 
   5  17   0      106.86      102.87     28.77 o 
   0  18   0      172.05      182.94     38.09 o 
   1  18   0       21.26        7.51     17.34 o 
   2  18   0        0.00       17.02     16.07 o 
 -13   1   1      318.49      312.96     23.91 o 
 -12   1   1      197.46      217.19     15.63 o 
 -11   1   1       32.71       20.98     13.34 o 
 -10   1   1      118.29      132.37     11.38 o 
  -9   1   1        5.67        6.36      4.71 o 
  -8   1   1       12.50       20.96      4.69 o 
  -7   1   1      172.56      193.12      6.25 o 
  -6   1   1      134.29      111.92      3.98 o 
  -5   1   1      789.28      832.87      8.71 o 
  -4   1   1       52.21       42.62      2.22 o 
  -3   1   1     3505.27     3543.31     21.89 o 
  -2   1   1    18643.43    19327.42    133.42 o 
  -1   1   1     3759.95     3828.18     34.10 o 
   0   1   1      382.28      209.15     25.10 o 
   1   1   1     1964.54     2035.50     16.94 o 
   2   1   1      102.35      111.58      2.93 o 
   3   1   1     1586.80     1594.90     12.13 o 
   4   1   1      513.12      484.21      6.60 o 
   5   1   1     1192.71     1271.23     12.62 o 
   6   1   1     1237.08     1327.64     13.07 o 
   7   1   1      325.49      340.01      7.79 o 
   8   1   1       22.26        9.44      7.86 o 
   9   1   1       82.41       66.98     10.09 o 
  10   1   1       10.18        6.63      5.91 o 
  11   1   1       39.18       44.49      8.83 o 
  12   1   1      411.70      445.69     19.72 o 
  13   1   1      139.49      123.83     13.72 o 
 -13   2   1       26.84       33.49      9.44 o 
 -12   2   1      455.75      441.47     21.62 o 
 -11   2   1        0.59       -5.15      5.15 o 
 -10   2   1      204.21      207.09     13.57 o 
  -9   2   1      965.94      971.09     22.39 o 
  -8   2   1      248.72      237.11      8.52 o 
  -7   2   1       10.08        8.99      2.99 o 
  -6   2   1       75.89       69.55      3.39 o 
  -5   2   1     1061.23     1213.47     11.37 o 
  -4   2   1     3179.10     3396.72     20.18 o 
  -3   2   1     1348.19     1502.85     11.11 o 
  -2   2   1     1694.07     1852.80     22.56 o 
  -1   2   1        6.44        6.18      1.59 o 
   0   2   1      712.37      765.56      8.26 o 
   1   2   1    12517.22    13075.30    109.34 o 
   2   2   1    23251.96    24556.96    237.59 o 
   3   2   1     1842.92     1770.86     12.68 o 
   4   2   1     1101.29     1158.17      9.31 o 
   5   2   1     1619.49     1696.40     13.64 o 
   6   2   1      128.07      168.05      4.45 o 
   7   2   1      461.28      503.36     11.65 o 
   8   2   1       12.25        7.29      4.29 o 
   9   2   1      213.27      225.85     15.17 o 
  10   2   1       17.10        6.33      6.70 o 
  11   2   1       21.62       32.42     11.98 o 
  12   2   1       18.57       11.36      7.70 o 
  13   2   1      318.23      316.40     19.76 o 
 -13   3   1       87.05       84.89     13.95 o 
 -12   3   1      330.03      352.57     22.39 o 
 -11   3   1      330.09      325.14     20.21 o 
 -10   3   1        6.01        1.03      5.38 o 
  -9   3   1        5.13        2.74      4.65 o 
  -8   3   1      111.61      102.85      7.83 o 
  -7   3   1      935.07      932.60     13.57 o 
  -6   3   1      318.15      328.81      6.54 o 
  -5   3   1       20.69       15.85      2.23 o 
  -4   3   1      151.11      179.81      4.68 o 
  -3   3   1      275.04      319.42      5.51 o 
  -2   3   1      302.78      341.63      4.62 o 
  -1   3   1     2307.38     2302.63     19.01 o 
   0   3   1      111.84      116.47      3.72 o 
   1   3   1     2572.27     2672.47     19.45 o 
   2   3   1     2588.90     2803.44     18.73 o 
   3   3   1     2600.96     2854.14     23.35 o 
   4   3   1        1.15        2.49      1.79 o 
   5   3   1       54.48       41.72      2.60 o 
   6   3   1      107.14      106.87      5.58 o 
   7   3   1      601.24      600.50     13.04 o 
   8   3   1      144.35      137.27      8.97 o 
   9   3   1        0.73       -0.31      5.64 o 
  10   3   1      252.37      225.87     16.33 o 
  11   3   1      451.72      412.95     22.21 o 
  12   3   1       69.80       71.43     12.61 o 
  13   3   1       36.61       32.77      9.63 o 
 -13   4   1      112.20      116.99     15.04 o 
 -12   4   1      107.13       91.86     13.03 o 
 -11   4   1      604.72      588.54     62.08 o 
 -10   4   1      118.44      117.65     11.23 o 
  -9   4   1        5.26        3.20      4.96 o 
  -8   4   1      203.12      241.55     12.30 o 
  -7   4   1       86.05       55.30      4.60 o 
  -6   4   1      396.82      423.98      8.75 o 
  -5   4   1     3380.28     3478.76     24.63 o 
  -4   4   1     2123.75     2205.34     18.79 o 
  -3   4   1    13124.71    14433.69     82.16 o 
  -2   4   1     3204.47     3121.90     22.74 o 
  -1   4   1      756.74      818.56      9.27 o 
   0   4   1      616.98      622.97      8.36 o 
   1   4   1      279.16      272.14      4.47 o 
   2   4   1      908.37     1138.60     11.08 o 
   3   4   1     5488.94     5670.62     44.36 o 
   4   4   1     2796.68     3149.12     23.77 o 
   5   4   1      283.78      300.38      7.87 o 
   6   4   1      410.30      460.45     10.06 o 
   7   4   1      228.09      198.34      7.18 o 
   8   4   1      297.59      327.71     12.97 o 
   9   4   1      836.15      840.02     24.50 o 
  10   4   1        6.93       10.28      6.83 o 
  11   4   1      207.83      183.56     18.47 o 
  12   4   1       41.61       34.21     12.78 o 
  13   4   1      147.95      155.67     17.14 o 
 -13   5   1      249.54      216.98     19.66 o 
 -12   5   1        1.79        0.63      7.54 o 
 -11   5   1        4.48        4.60      7.39 o 
 -10   5   1      164.62      176.14     13.27 o 
  -9   5   1      106.79      110.03     10.02 o 
  -8   5   1       31.70       43.95      5.53 o 
  -7   5   1       98.61      127.28     13.68 o 
  -6   5   1       40.13       32.80      4.39 o 
  -5   5   1      219.86      224.18      6.84 o 
  -4   5   1     2103.96     2261.67     21.56 o 
  -3   5   1      895.82      907.00     11.81 o 
  -2   5   1       99.21       72.03      2.93 o 
  -1   5   1      243.08      244.78      4.86 o 
   0   5   1      958.82     1029.42      9.75 o 
   1   5   1      122.86      121.09      3.38 o 
   2   5   1        2.27        8.09      1.49 o 
   3   5   1       24.49       10.58      2.36 o 
   4   5   1      177.23      182.61      6.87 o 
   5   5   1       27.31       11.39      2.96 o 
   6   5   1       84.22      107.06      7.01 o 
   7   5   1      182.05      219.05      8.26 o 
   8   5   1      635.80      658.55     18.52 o 
   9   5   1      270.61      269.22     17.36 o 
  10   5   1       12.08        5.80      9.54 o 
  11   5   1        0.03       -3.32      6.79 o 
  12   5   1      130.48       92.22     16.42 o 
  13   5   1        0.85        1.92      8.42 o 
 -12   6   1       17.92       21.02      9.86 o 
 -11   6   1      120.13      147.02     26.55 o 
 -10   6   1       82.71       76.63      9.88 o 
  -9   6   1      307.80      331.92     15.28 o 
  -8   6   1      165.22      148.91      8.92 o 
  -7   6   1       10.75        5.38      4.40 o 
  -6   6   1      502.15      476.61     11.13 o 
  -5   6   1      584.82      637.52     12.17 o 
  -4   6   1       15.82       10.17      2.84 o 
  -3   6   1      984.10     1008.14      8.90 o 
  -2   6   1     1399.57     1533.22     12.38 o 
  -1   6   1       31.02       34.07      2.40 o 
   0   6   1     1714.06     1993.67     14.50 o 
   1   6   1      464.30      459.97      6.80 o 
   2   6   1     3048.11     3397.90     21.28 o 
   3   6   1       33.52       52.97      3.07 o 
   4   6   1        0.08       -2.65      2.65 o 
   5   6   1        3.19       -1.04      6.09 o 
   6   6   1       18.75       12.55      4.25 o 
   7   6   1      691.93      659.39     15.60 o 
   8   6   1       28.16       32.06      6.06 o 
   9   6   1       25.87       11.70      6.87 o 
  10   6   1       90.16       80.93     11.97 o 
  11   6   1       11.95        9.00      8.48 o 
  12   6   1      122.02      107.74     17.91 o 
 -12   7   1      105.27       88.04     17.90 o 
 -11   7   1       63.37       54.26     13.69 o 
 -10   7   1        5.67        1.32     12.98 o 
  -9   7   1      644.86      665.62     23.80 o 
  -8   7   1       52.72       55.00      8.07 o 
  -7   7   1      222.22      253.77     11.85 o 
  -6   7   1     1210.81     1056.46     19.53 o 
  -5   7   1      126.23      123.96      7.08 o 
  -4   7   1      758.48      731.14     12.15 o 
  -3   7   1        1.48        0.84      1.71 o 
  -2   7   1     1753.13     1764.23     14.99 o 
  -1   7   1        2.09        5.02      1.73 o 
   0   7   1      669.76      603.02      7.64 o 
   1   7   1      204.35      188.60      6.05 o 
   2   7   1      542.79      576.32      8.05 o 
   3   7   1      356.95      361.96      6.81 o 
   4   7   1      290.04      306.72      9.35 o 
   5   7   1     1191.21     1316.01     21.08 o 
   6   7   1       26.96       17.73      5.12 o 
   7   7   1      650.92      708.79     21.71 o 
   8   7   1      308.94      302.34     14.31 o 
   9   7   1      283.73      322.78     24.05 o 
  10   7   1        0.08       12.25      9.33 o 
  11   7   1      479.02      510.01     52.18 o 
  12   7   1      179.62      190.62     22.90 o 
 -12   8   1       72.83       36.93     18.31 o 
 -11   8   1      118.03      115.52     25.20 o 
 -10   8   1     1311.78     1253.54     41.50 o 
  -9   8   1       11.50       14.83      6.89 o 
  -8   8   1      195.64      190.33     12.86 o 
  -7   8   1       84.20       83.35      8.89 o 
  -6   8   1      249.53      239.18     12.64 o 
  -5   8   1     1974.92     1879.56     28.51 o 
  -4   8   1     2139.64     2069.97     24.99 o 
  -3   8   1      873.39      807.16     11.61 o 
  -2   8   1     3159.26     3132.79     22.07 o 
  -1   8   1        7.51       11.50      2.26 o 
   0   8   1       14.49       13.58      2.14 o 
   1   8   1        2.50        8.03      2.55 o 
   2   8   1        0.03        2.17      2.06 o 
   3   8   1       96.13       83.08      6.04 o 
   4   8   1       14.77       12.56      3.93 o 
   5   8   1     1798.92     1531.90     25.50 o 
   6   8   1     2131.91     2092.48     33.22 o 
   7   8   1      501.82      470.36     16.48 o 
   8   8   1       26.69       42.49      8.82 o 
   9   8   1      402.08      403.25     24.66 o 
  10   8   1      102.31       85.93     18.47 o 
  11   8   1        2.01        7.04      9.81 o 
  12   8   1      269.81      178.60     21.83 o 
 -11   9   1       14.39       -5.22     11.48 o 
 -10   9   1        2.03        3.34      9.59 o 
  -9   9   1       23.03       20.15     11.24 o 
  -8   9   1       67.56       75.52      9.61 o 
  -7   9   1       52.52       60.73      8.20 o 
  -6   9   1      113.05      106.13     10.92 o 
  -5   9   1      349.66      333.54     16.46 o 
  -4   9   1      991.07      927.97     17.50 o 
  -3   9   1       17.22        6.87      3.44 o 
  -2   9   1     3206.70     2995.17     25.08 o 
  -1   9   1      161.00      159.54      5.36 o 
   0   9   1      224.02      203.16      6.96 o 
   1   9   1       58.53       56.70      4.37 o 
   2   9   1       34.48       33.58      4.04 o 
   3   9   1      296.26      274.62     12.22 o 
   4   9   1       92.50       86.86      7.29 o 
   5   9   1       21.26       13.39      5.45 o 
   6   9   1      197.54      171.51     17.55 o 
   7   9   1        9.25        1.04      6.68 o 
   8   9   1       15.89       21.71      8.43 o 
   9   9   1       86.10       87.54     15.33 o 
  10   9   1        1.23        3.84     14.36 o 
  11   9   1        7.89        7.57     10.11 o 
 -11  10   1        0.78        2.03     12.06 o 
 -10  10   1        1.74        8.08     12.94 o 
  -9  10   1      167.01      200.41     32.41 o 
  -8  10   1      258.86      269.88     18.57 o 
  -7  10   1      824.28      829.48     22.10 o 
  -6  10   1      122.28      151.35     11.25 o 
  -5  10   1     1185.84     1130.75     23.38 o 
  -4  10   1      166.01      135.12      8.97 o 
  -3  10   1       69.23       36.05      5.72 o 
  -2  10   1       59.17       61.55      6.12 o 
  -1  10   1      198.55      185.90      7.22 o 
   0  10   1      886.69      825.14     13.43 o 
   1  10   1       88.03       87.88      7.36 o 
   2  10   1     3113.73     2813.79     30.96 o 
   3  10   1        1.08        5.13      5.05 o 
   4  10   1      184.35      183.42     11.71 o 
   5  10   1      187.46      187.43     14.17 o 
   6  10   1      780.30      713.89     23.37 o 
   7  10   1      158.87      140.14     13.62 o 
   8  10   1       36.28       45.05     14.29 o 
   9  10   1      202.87      215.72     24.23 o 
  10  10   1      533.21      550.23     30.37 o 
  11  10   1      225.66      205.27     32.63 o 
 -10  11   1       20.91       33.79     16.95 o 
  -9  11   1        0.55       24.00     11.76 o 
  -8  11   1      253.58      276.99     24.88 o 
  -7  11   1       68.31       82.22     14.55 o 
  -6  11   1      188.54      164.46     11.99 o 
  -5  11   1        5.06        8.69      5.65 o 
  -4  11   1      142.25      111.27      8.59 o 
  -3  11   1       18.21       26.95      6.58 o 
  -2  11   1      363.19      332.87     23.98 o 
  -1  11   1        0.04       -4.09      4.52 o 
   0  11   1       10.11        9.03      4.84 o 
   1  11   1      105.25      108.21      8.65 o 
   2  11   1        6.14        8.78      6.06 o 
   3  11   1      125.53      142.04     10.97 o 
   4  11   1       10.51        9.18      6.99 o 
   5  11   1       11.59       15.63      7.61 o 
   6  11   1       97.26       85.36     13.48 o 
   7  11   1       18.41        5.58      7.43 o 
   8  11   1      285.53      310.40     20.59 o 
   9  11   1        7.09       -5.39      8.23 o 
  10  11   1      166.04      159.31     28.31 o 
 -10  12   1      114.23      128.87     27.28 o 
  -9  12   1       31.67       54.37     28.36 o 
  -8  12   1      136.95      167.16     20.07 o 
  -7  12   1      414.78      417.49     25.83 o 
  -6  12   1       31.01       21.39     10.33 o 
  -5  12   1       28.01       33.22     10.40 o 
  -4  12   1       46.91       43.87      9.46 o 
  -3  12   1       88.05       93.36      9.79 o 
  -2  12   1       67.68       49.14      8.38 o 
  -1  12   1       41.57       38.25      9.23 o 
   0  12   1      456.17      469.28     19.89 o 
   1  12   1      117.89      108.35     10.23 o 
   2  12   1      336.63      318.65     14.56 o 
   3  12   1      184.55      210.99     13.24 o 
   4  12   1       70.81       97.07     11.34 o 
   5  12   1        5.30        6.44      7.11 o 
   6  12   1        3.81        8.35      7.59 o 
   7  12   1       67.79       61.60     17.51 o 
   8  12   1       25.97       32.59     12.69 o 
   9  12   1       90.15       88.57     16.47 o 
  10  12   1        7.29       31.65     16.35 o 
  -9  13   1      174.59      199.46     29.72 o 
  -8  13   1       30.61       22.40     23.78 o 
  -7  13   1      311.64      327.56     27.83 o 
  -6  13   1        1.74      -13.91     19.12 o 
  -5  13   1       61.62       73.87     14.63 o 
  -4  13   1      196.61      208.49     17.11 o 
  -3  13   1      335.64      365.94     20.00 o 
  -2  13   1      300.95      263.58     18.43 o 
  -1  13   1      493.22      477.06     17.42 o 
   0  13   1      342.80      361.90     29.26 o 
   1  13   1      829.38      884.97     22.52 o 
   2  13   1      582.77      583.43     23.43 o 
   3  13   1       86.18      100.63     10.41 o 
   4  13   1      183.75      201.50     15.66 o 
   5  13   1        0.55       -0.63      8.59 o 
   6  13   1       11.02        2.72      9.87 o 
   7  13   1        8.28       31.17     11.67 o 
   8  13   1      172.89      159.52     20.82 o 
   9  13   1      120.91      162.78     20.24 o 
  -8  14   1       50.65       87.61     17.15 o 
  -7  14   1        1.13      -11.81     15.71 o 
  -6  14   1      124.31      126.49     22.29 o 
  -5  14   1      209.07      223.51     22.90 o 
  -4  14   1      179.36      198.00     20.93 o 
  -3  14   1       12.92       17.85      9.85 o 
  -2  14   1      307.54      318.73     21.22 o 
  -1  14   1       31.12       39.62     10.57 o 
   0  14   1       83.35       94.75     13.27 o 
   1  14   1        8.28       23.31      9.77 o 
   2  14   1       81.06       79.57     16.63 o 
   3  14   1      128.97      121.11     20.56 o 
   4  14   1      332.81      343.73     26.53 o 
   5  14   1       11.33        3.87      9.24 o 
   6  14   1       39.55       33.85     12.26 o 
   7  14   1       69.18       86.04     16.87 o 
   8  14   1        2.67        2.95     20.58 o 
  -7  15   1        1.14       28.64     12.34 o 
  -6  15   1       21.45       16.49     11.30 o 
  -5  15   1       35.03       33.22     12.43 o 
  -4  15   1      498.70      444.24     33.49 o 
  -3  15   1        9.04       16.60     10.01 o 
  -2  15   1       10.24       15.39     17.28 o 
  -1  15   1      249.16      247.49     19.66 o 
   0  15   1        8.21       22.75     16.91 o 
   1  15   1      276.09      288.36     28.37 o 
   2  15   1      189.75      199.62     24.58 o 
   3  15   1      617.75      616.36     35.46 o 
   4  15   1      182.67      221.65     22.89 o 
   5  15   1       71.05      104.69     17.34 o 
   6  15   1        7.77       11.84     10.72 o 
   7  15   1        1.34       27.55     13.42 o 
  -6  16   1      180.23      199.58     23.43 o 
  -5  16   1      167.85      193.63     36.70 o 
  -4  16   1       15.97       40.56     12.69 o 
  -3  16   1       36.92       21.40     15.64 o 
  -2  16   1       12.61       44.61     17.62 o 
  -1  16   1       48.09       39.12     17.53 o 
   0  16   1       77.39      118.51     21.94 o 
   1  16   1       76.07       59.83     19.35 o 
   2  16   1       15.62       30.63     17.13 o 
   3  16   1     1047.92      955.93     58.94 o 
   4  16   1       63.30       36.67     21.28 o 
   5  16   1       51.63       31.23     26.19 o 
   6  16   1        8.03        1.88     24.68 o 
  -5  17   1       88.42      112.39     27.91 o 
  -4  17   1       28.17       28.51     23.06 o 
  -3  17   1        8.93       23.10      7.42 o 
  -2  17   1      171.51      156.93     29.63 o 
  -1  17   1        8.07       -9.75     15.59 o 
   0  17   1        0.94        3.53     15.63 o 
   1  17   1      132.32      140.71     24.10 o 
   2  17   1      211.62      233.89     27.67 o 
   3  17   1        0.25       -0.45     19.29 o 
   4  17   1        0.93        3.86     17.16 o 
   5  17   1       50.45       65.32     24.72 o 
  -2  18   1      258.74      222.81     27.61 o 
  -1  18   1       67.95      115.48     22.95 o 
   0  18   1      105.97      122.62     23.67 o 
   1  18   1       15.23        1.34     24.30 o 
   2  18   1      213.30      263.65     29.95 o 
 -13   0   2       34.36       20.99     26.12 o 
 -12   0   2       33.39       17.44     11.56 o 
 -11   0   2      438.77      426.94     25.39 o 
 -10   0   2      101.46       80.16     13.07 o 
  -9   0   2       60.75       63.00     10.63 o 
  -8   0   2     1062.51     1083.12     30.39 o 
  -7   0   2      197.63      262.40     13.63 o 
  -6   0   2        1.03        7.27      3.36 o 
  -5   0   2     2161.86     2083.30     21.81 o 
  -4   0   2      225.51      263.33      6.26 o 
  -3   0   2       25.96       20.66      2.23 o 
  -2   0   2      133.20      134.52      3.63 o 
  -1   0   2     1053.78     1170.61     15.87 o 
   1   0   2       29.25       23.00      2.82 o 
   2   0   2    63824.32    66774.86    712.73 o 
   3   0   2    41619.99    44729.39    384.17 o 
   4   0   2    12635.04    14263.91    106.05 o 
   5   0   2       10.02        2.40      3.62 o 
   6   0   2     3123.48     3203.43     59.09 o 
   7   0   2      677.41      718.07     15.14 o 
   8   0   2      356.80      373.30     25.89 o 
   9   0   2      119.51       87.79     17.00 o 
  10   0   2       14.04        7.76      8.90 o 
  11   0   2      718.24      726.92     32.15 o 
  12   0   2      508.58      454.23     27.16 o 
  13   0   2        6.76        9.26     12.27 o 
 -13   1   2       21.75        9.45      7.31 o 
 -12   1   2      320.66      286.65     24.12 o 
 -11   1   2      712.34      706.40     25.07 o 
 -10   1   2      564.10      570.86     16.69 o 
  -9   1   2       45.51       37.54      6.37 o 
  -8   1   2      461.11      431.12     22.90 o 
  -7   1   2      532.34      580.34     10.12 o 
  -6   1   2      102.29      104.46      3.81 o 
  -5   1   2       42.09       53.79      2.74 o 
  -4   1   2      651.48      730.47      7.39 o 
  -3   1   2       97.07       91.39      2.73 o 
  -2   1   2      135.32      119.20      2.65 o 
  -1   1   2      291.87      315.23      6.48 o 
   0   1   2    23442.63    24155.66    191.50 o 
   1   1   2     4673.71     4821.52     38.48 o 
   2   1   2     1118.70     1136.43     11.24 o 
   3   1   2     7166.88     7665.70     42.07 o 
   4   1   2     1152.31     1270.00     13.05 o 
   5   1   2      693.89      762.99      9.50 o 
   6   1   2      608.02      688.41     10.46 o 
   7   1   2      332.00      314.45     10.67 o 
   8   1   2      929.63      854.43     31.73 o 
   9   1   2       47.65       46.10      8.31 o 
  10   1   2        0.33        1.36      6.22 o 
  11   1   2      240.29      224.05     15.35 o 
  12   1   2      203.66      178.73     14.64 o 
  13   1   2        6.37       -0.29      7.32 o 
 -13   2   2       86.36       95.55     12.61 o 
 -12   2   2       98.17      103.61     13.77 o 
 -11   2   2       60.80       60.07     10.37 o 
 -10   2   2       37.85       35.35      7.48 o 
  -9   2   2     2221.47     2218.80     30.62 o 
  -8   2   2      357.20      385.43     10.14 o 
  -7   2   2       12.89       10.93      3.17 o 
  -6   2   2     1427.34     1430.41     12.98 o 
  -5   2   2        8.35       10.23      1.73 o 
  -4   2   2      974.90     1054.20      9.56 o 
  -3   2   2     2171.58     2313.21     14.15 o 
  -2   2   2     8277.00     8708.88     50.15 o 
  -1   2   2    12453.02    13033.68    101.11 o 
   0   2   2      467.74      453.51      5.59 o 
   1   2   2     4461.66     4619.59     36.59 o 
   2   2   2     1412.88     1390.70     11.76 o 
   3   2   2      176.45      173.67      3.56 o 
   4   2   2      190.96      209.85      4.41 o 
   5   2   2     1462.96     1528.86     15.02 o 
   6   2   2      269.31      266.40      5.67 o 
   7   2   2       27.24       28.69      4.59 o 
   8   2   2        3.96        6.27      4.60 o 
   9   2   2      937.93      889.03     25.35 o 
  10   2   2      750.66      780.42     30.56 o 
  11   2   2      243.90      248.72     18.64 o 
  12   2   2      187.38      206.56     15.87 o 
  13   2   2        6.17       20.73      8.79 o 
 -13   3   2        2.15        7.90      9.07 o 
 -12   3   2      330.37      355.72     22.80 o 
 -11   3   2      440.70      459.40     21.70 o 
 -10   3   2      140.42      139.85     11.59 o 
  -9   3   2       90.27       92.36      9.15 o 
  -8   3   2      497.07      534.75     17.25 o 
  -7   3   2     1423.61     1428.67     16.93 o 
  -6   3   2        5.82       11.60      2.46 o 
  -5   3   2      796.21      879.49      8.20 o 
  -4   3   2     2510.09     2493.08     18.18 o 
  -3   3   2     3833.77     3963.82     25.06 o 
  -2   3   2    13231.32    14012.44     79.48 o 
  -1   3   2     7721.02     8067.44     51.04 o 
   0   3   2      229.60      217.61      4.98 o 
   1   3   2     1834.97     1884.87     16.78 o 
   2   3   2     3930.84     4302.17     25.05 o 
   3   3   2      564.58      683.83      9.84 o 
   4   3   2     3354.55     3522.58     29.05 o 
   5   3   2        0.43        1.73      1.57 o 
   6   3   2      327.87      347.58      9.01 o 
   7   3   2     2487.16     2406.57     29.62 o 
   8   3   2        2.93        7.95      4.59 o 
   9   3   2      222.18      233.99     16.13 o 
  10   3   2      269.29      244.34     17.15 o 
  11   3   2      349.79      336.58     20.98 o 
  12   3   2       83.18       89.81     13.28 o 
  13   3   2       40.20       47.02     14.06 o 
 -13   4   2       47.11       33.44     10.75 o 
 -12   4   2       47.11       48.69     10.73 o 
 -11   4   2       62.39       51.35     10.26 o 
 -10   4   2       28.84       41.27      7.98 o 
  -9   4   2       27.79       34.69      6.92 o 
  -8   4   2      868.66      880.25     17.65 o 
  -7   4   2     2058.78     2077.52     19.88 o 
  -6   4   2       44.05       41.47      3.80 o 
  -5   4   2        0.01        0.01      2.17 o 
  -4   4   2       19.99       27.34      2.48 o 
  -3   4   2      276.15      270.61      4.90 o 
  -2   4   2      550.80      584.35      7.12 o 
  -1   4   2      305.64      341.26      5.58 o 
   0   4   2     4640.36     4849.76     34.25 o 
   1   4   2     2954.17     3223.39     24.45 o 
   2   4   2     2978.74     3240.07     25.94 o 
   3   4   2      211.16      270.74      7.26 o 
   4   4   2     2672.42     2777.96     23.50 o 
   5   4   2      268.62      250.73      7.27 o 
   6   4   2      209.05      204.85      7.83 o 
   7   4   2        7.16        3.45      3.15 o 
   8   4   2        3.16        5.29      6.06 o 
   9   4   2       17.29       12.29      6.52 o 
  10   4   2      135.10      150.29     14.23 o 
  11   4   2        3.45       -2.76      9.08 o 
  12   4   2      151.48      143.39     17.42 o 
  13   4   2       28.91       37.73     10.08 o 
 -13   5   2       54.59       62.40     13.08 o 
 -12   5   2       29.90       14.04      8.98 o 
 -11   5   2       11.39        5.86      8.63 o 
 -10   5   2      443.22      392.71     16.55 o 
  -9   5   2        8.26       -1.09      4.82 o 
  -8   5   2      407.21      397.56     11.81 o 
  -7   5   2      599.48      543.60     12.10 o 
  -6   5   2       53.13       61.61      5.04 o 
  -5   5   2      685.82      643.11      9.69 o 
  -4   5   2      536.77      521.07      8.22 o 
  -3   5   2     1787.40     1875.64     13.68 o 
  -2   5   2     1238.66     1450.44     12.13 o 
  -1   5   2      269.68      319.72      6.18 o 
   0   5   2     3352.53     3629.93     23.38 o 
   1   5   2      684.97      676.30      8.16 o 
   2   5   2     2932.79     3522.07     23.62 o 
   3   5   2      887.49      884.92      8.91 o 
   4   5   2      309.59      414.18     13.41 o 
   5   5   2     2568.95     2727.99     27.03 o 
   6   5   2      454.23      447.27     12.29 o 
   7   5   2      787.74      767.37     21.57 o 
   8   5   2        6.82        2.60      5.93 o 
   9   5   2      289.31      310.39     28.07 o 
  10   5   2      904.86      901.67     28.07 o 
  11   5   2      149.07      140.72     23.28 o 
  12   5   2       11.36        9.86      8.91 o 
  13   5   2      244.66      218.10     19.77 o 
 -12   6   2       67.47       37.29     11.12 o 
 -11   6   2        3.10        1.72      7.47 o 
 -10   6   2       72.86       71.33      9.42 o 
  -9   6   2      458.09      426.43     22.47 o 
  -8   6   2      151.13      187.40      9.86 o 
  -7   6   2      553.37      558.85     13.26 o 
  -6   6   2      398.80      390.13     10.02 o 
  -5   6   2     2949.26     2836.79     24.91 o 
  -4   6   2      325.32      292.65      7.59 o 
  -3   6   2     1090.89     1116.76      9.65 o 
  -2   6   2     2152.38     2358.61     16.90 o 
  -1   6   2       14.33        7.10      1.58 o 
   0   6   2     2130.79     2103.55     15.09 o 
   1   6   2      138.66      155.76      4.36 o 
   2   6   2     2737.38     2885.76     21.38 o 
   3   6   2      191.54      221.95      5.13 o 
   4   6   2      622.61      632.94     13.29 o 
   5   6   2     2917.68     2905.99     32.14 o 
   6   6   2     3819.65     3675.77     39.09 o 
   7   6   2      187.37      159.41     10.64 o 
   8   6   2      194.37      210.86     14.87 o 
   9   6   2      478.83      459.01     23.22 o 
  10   6   2      136.20      128.99     13.72 o 
  11   6   2       67.87       45.56     11.15 o 
  12   6   2       21.42       13.08     18.46 o 
 -12   7   2      103.19      109.76     18.13 o 
 -11   7   2       83.21       61.43     16.37 o 
 -10   7   2       66.59       83.35     12.12 o 
  -9   7   2       71.73       54.64      9.65 o 
  -8   7   2        4.51       -2.55      4.36 o 
  -7   7   2        0.64        1.44      4.07 o 
  -6   7   2      120.17      112.30      8.04 o 
  -5   7   2     1024.84      949.22     16.11 o 
  -4   7   2      155.33      148.17      6.59 o 
  -3   7   2      693.38      632.86      7.71 o 
  -2   7   2      931.96      976.79     11.23 o 
  -1   7   2      399.50      415.30      6.67 o 
   0   7   2      275.31      329.46      6.60 o 
   1   7   2     1371.40     1515.03     21.32 o 
   2   7   2      585.57      648.47      9.19 o 
   3   7   2      385.09      421.66      8.64 o 
   4   7   2        5.42       10.26      4.51 o 
   5   7   2       53.39       71.21      6.64 o 
   6   7   2        0.73        2.07      4.07 o 
   7   7   2       56.63       81.16      9.90 o 
   8   7   2      110.29      108.78     11.50 o 
   9   7   2       44.82       39.04     11.74 o 
  10   7   2      106.36      112.03     22.56 o 
  11   7   2       11.98        8.90     10.55 o 
  12   7   2      354.03      387.55     83.40 o 
 -12   8   2       17.20        0.80     12.42 o 
 -11   8   2      253.77      298.54     37.99 o 
 -10   8   2      201.40      188.81     17.87 o 
  -9   8   2       61.91       63.15      9.16 o 
  -8   8   2      145.41      140.59     11.34 o 
  -7   8   2      334.25      329.48     12.97 o 
  -6   8   2      567.92      576.60     17.86 o 
  -5   8   2      109.80      111.53      8.01 o 
  -4   8   2       30.35       25.50      4.09 o 
  -3   8   2       35.80       37.10      4.59 o 
  -2   8   2      246.47      245.28      6.32 o 
  -1   8   2       46.36       40.85      3.36 o 
   0   8   2     1664.64     1553.23     13.86 o 
   1   8   2      185.01      137.08      5.63 o 
   2   8   2      819.52      788.08     11.13 o 
   3   8   2      343.92      294.34     10.35 o 
   4   8   2     1764.20     1651.03     23.62 o 
   5   8   2      681.87      665.47     20.10 o 
   6   8   2      884.11      921.56     28.80 o 
   7   8   2       20.96       15.81      6.89 o 
   8   8   2      174.20      145.23     15.58 o 
   9   8   2        2.61        2.32      7.74 o 
  10   8   2       75.13       71.58     15.41 o 
  11   8   2      353.50      420.42     30.83 o 
  12   8   2       72.27       75.07     25.73 o 
 -11   9   2        2.27        7.26     12.23 o 
 -10   9   2       11.47       22.92     14.06 o 
  -9   9   2      325.11      328.87     17.87 o 
  -8   9   2       26.78       26.03      7.05 o 
  -7   9   2      263.71      312.20     15.14 o 
  -6   9   2      121.61      107.61      9.33 o 
  -5   9   2      314.92      274.96     12.04 o 
  -4   9   2     5140.99     4870.13     45.74 o 
  -3   9   2      406.34      370.81     11.55 o 
  -2   9   2      853.28      773.50     14.26 o 
  -1   9   2      482.01      467.64      9.81 o 
   0   9   2      354.82      316.78      8.88 o 
   1   9   2        6.45        3.13      2.20 o 
   2   9   2      158.30      167.85      7.01 o 
   3   9   2      126.69       99.12      7.68 o 
   4   9   2      828.00      870.88     19.55 o 
   5   9   2       24.61       21.31     12.73 o 
   6   9   2      233.21      213.36     18.03 o 
   7   9   2     1829.00     1814.29     36.94 o 
   8   9   2      120.72      137.98     13.93 o 
   9   9   2      562.82      539.44     28.36 o 
  10   9   2       12.46       24.90     11.58 o 
  11   9   2       14.43       10.98     10.85 o 
 -11  10   2       16.93       15.26     15.83 o 
 -10  10   2       23.61       16.09     13.94 o 
  -9  10   2       95.94      113.10     42.94 o 
  -8  10   2        6.58        2.07      8.15 o 
  -7  10   2        7.59        0.24      5.55 o 
  -6  10   2        2.31        5.67      8.23 o 
  -5  10   2      176.03      192.01     11.83 o 
  -4  10   2       48.55       54.66      6.49 o 
  -3  10   2      601.08      658.18     14.94 o 
  -2  10   2     1132.55     1094.68     19.72 o 
  -1  10   2        1.20       -0.09      2.98 o 
   0  10   2      122.81      109.17      6.59 o 
   1  10   2      389.66      397.78     10.01 o 
   2  10   2      889.96      808.49     17.25 o 
   3  10   2      614.47      570.77     17.66 o 
   4  10   2      160.95      148.61     12.35 o 
   5  10   2        1.18       15.75      7.09 o 
   6  10   2      291.89      314.66     17.74 o 
   7  10   2      324.39      305.26     18.86 o 
   8  10   2        4.21        1.52      7.19 o 
   9  10   2      415.41      456.90     27.20 o 
  10  10   2       68.77       53.89     14.63 o 
  11  10   2       43.21       64.30     32.84 o 
 -10  11   2      257.86      270.89     35.83 o 
  -9  11   2       54.34       88.20     16.96 o 
  -8  11   2      424.68      397.25     27.66 o 
  -7  11   2      139.45      151.65     14.39 o 
  -6  11   2      333.14      309.35     17.64 o 
  -5  11   2       20.08       28.46      7.60 o 
  -4  11   2      167.94      149.25     10.39 o 
  -3  11   2        0.25       -4.76      4.76 o 
  -2  11   2      597.01      567.21     19.05 o 
  -1  11   2        7.00       12.95      5.10 o 
   0  11   2     5424.07     4989.23     39.20 o 
   1  11   2      883.89      903.22     17.75 o 
   2  11   2      568.99      549.99     17.08 o 
   3  11   2      481.13      433.97     15.86 o 
   4  11   2       26.46       21.91      7.72 o 
   5  11   2       21.95       13.93      7.85 o 
   6  11   2       12.60       11.13      7.47 o 
   7  11   2       29.53       42.98     10.15 o 
   8  11   2      863.38      923.06     44.98 o 
   9  11   2      226.51      233.95     24.71 o 
  10  11   2        7.36       11.08     13.00 o 
 -10  12   2      184.55      178.30     30.73 o 
  -9  12   2       68.46       56.96     14.23 o 
  -8  12   2       47.79       51.01     24.65 o 
  -7  12   2      237.40      278.08     25.02 o 
  -6  12   2      114.58      122.06     17.03 o 
  -5  12   2      357.63      369.62     24.01 o 
  -4  12   2       20.87       11.29      8.74 o 
  -3  12   2       31.29       21.51      8.52 o 
  -2  12   2     1094.84     1079.33     29.14 o 
  -1  12   2        0.04       -3.99      6.30 o 
   0  12   2      604.93      559.31     22.04 o 
   1  12   2      188.72      232.94     19.67 o 
   2  12   2      101.94      109.65     12.88 o 
   3  12   2      115.56      137.11     15.09 o 
   4  12   2      177.38      163.36     16.47 o 
   5  12   2       13.62       12.69      7.01 o 
   6  12   2      218.92      172.45     20.70 o 
   7  12   2      352.26      328.59     21.17 o 
   8  12   2      119.89      146.62     23.71 o 
   9  12   2       24.68       40.93     11.82 o 
  10  12   2       84.34       76.11     21.54 o 
  -9  13   2        1.11       21.49     11.52 o 
  -8  13   2      141.20      135.84     21.98 o 
  -7  13   2      338.09      366.72     29.31 o 
  -6  13   2       84.32       87.94     15.41 o 
  -5  13   2       26.47       40.70     12.12 o 
  -4  13   2      250.00      273.77     19.25 o 
  -3  13   2        2.43        4.03      7.06 o 
  -2  13   2       85.93       82.68     12.16 o 
  -1  13   2        0.34       -6.98     11.85 o 
   0  13   2      105.25      107.85     12.98 o 
   1  13   2      383.23      403.18     16.24 o 
   2  13   2       23.67        3.74      6.37 o 
   3  13   2       16.29       26.92      7.25 o 
   4  13   2      419.14      395.27     19.41 o 
   5  13   2       34.47       34.19      9.62 o 
   6  13   2       26.87       22.09     28.41 o 
   7  13   2      412.30      419.35     28.14 o 
   8  13   2       51.03       42.04     13.24 o 
   9  13   2       47.05       43.76     13.80 o 
  -8  14   2      110.12      103.60     18.54 o 
  -7  14   2      585.25      618.70     32.76 o 
  -6  14   2        7.30        0.64     10.99 o 
  -5  14   2      104.51      101.46     16.29 o 
  -4  14   2        2.42        4.75      8.00 o 
  -3  14   2      395.73      405.60     22.29 o 
  -2  14   2        0.47       -2.15      8.05 o 
  -1  14   2     1458.92     1494.34     37.32 o 
   0  14   2        3.03        9.71      9.17 o 
   1  14   2      577.25      605.61     24.79 o 
   2  14   2      190.82      168.61     19.39 o 
   3  14   2       63.19       66.04     10.25 o 
   4  14   2       57.69       59.37     13.03 o 
   5  14   2      746.73      767.43     33.93 o 
   6  14   2        2.48       13.03     17.67 o 
   7  14   2      724.79      720.82     35.38 o 
   8  14   2        0.95       30.94     12.62 o 
  -7  15   2      108.26      111.76     19.13 o 
  -6  15   2       35.79       38.74     12.48 o 
  -5  15   2        3.11       -1.76     11.51 o 
  -4  15   2        4.13        6.91     18.64 o 
  -3  15   2       49.73       41.78     15.46 o 
  -2  15   2        5.43       19.33      9.52 o 
  -1  15   2      708.09      734.90     35.00 o 
   0  15   2       16.57       21.47     10.58 o 
   1  15   2      271.59      295.97     21.42 o 
   2  15   2       46.08       24.44      8.92 o 
   3  15   2       12.72        0.50     14.12 o 
   4  15   2      115.36       63.47     24.90 o 
   5  15   2        0.39        2.08     22.87 o 
   6  15   2       99.19       90.05     31.53 o 
   7  15   2        0.01       17.94     11.76 o 
  -6  16   2        0.87        8.42     10.85 o 
  -5  16   2       26.80       35.74     11.77 o 
  -4  16   2       29.84       49.47     13.64 o 
  -3  16   2      171.99      200.25     22.23 o 
  -2  16   2      205.26      268.54     21.57 o 
  -1  16   2       53.27       26.35     17.86 o 
   0  16   2      250.56      238.28     27.67 o 
   1  16   2      119.86      109.59     21.51 o 
   2  16   2      239.18      249.88     28.29 o 
   3  16   2       73.72       69.32     28.52 o 
   4  16   2        1.63       11.61     18.12 o 
   5  16   2      153.21      201.93     37.62 o 
   6  16   2      439.22      522.47     57.08 o 
  -5  17   2       15.35       43.76     20.51 o 
  -4  17   2       45.92       33.36     24.15 o 
  -3  17   2        0.77        4.58     16.61 o 
  -2  17   2       33.82       37.91     18.18 o 
  -1  17   2        0.04       34.25     17.80 o 
   0  17   2      265.65      286.49     30.36 o 
   1  17   2      162.92      138.99     23.37 o 
   2  17   2        0.12       18.90     29.59 o 
   3  17   2        0.11      -12.08     20.96 o 
   4  17   2       10.12       17.28     20.65 o 
   5  17   2       34.09       45.63     26.58 o 
  -2  18   2        3.23       22.77     19.91 o 
  -1  18   2       27.36       55.41     19.03 o 
   0  18   2      277.23      317.97     33.38 o 
   1  18   2       92.42       88.36     21.46 o 
   2  18   2      218.74      163.48     25.72 o 
 -13   1   3       83.10       66.84     11.19 o 
 -12   1   3      254.65      270.00     27.72 o 
 -11   1   3      181.54      193.34     13.78 o 
 -10   1   3        5.94       -4.39      4.39 o 
  -9   1   3     1223.14     1185.88     24.28 o 
  -8   1   3      143.03      109.34      9.41 o 
  -7   1   3     2445.90     2542.17     21.19 o 
  -6   1   3     1272.04     1348.81     12.72 o 
  -5   1   3     1326.50     1302.88     12.18 o 
  -4   1   3      769.62      801.45      8.38 o 
  -3   1   3       32.19       32.33      1.81 o 
  -2   1   3     3083.46     3132.77     19.34 o 
  -1   1   3     8887.93     9151.98     83.26 o 
   0   1   3     1583.02     1615.03     15.39 o 
   1   1   3      295.41      346.43      6.21 o 
   2   1   3    51700.90    53964.22    418.90 o 
   3   1   3     3635.21     4278.73     28.03 o 
   4   1   3     4152.27     4665.77     34.15 o 
   5   1   3      326.52      368.93      7.13 o 
   6   1   3      105.80      101.29      5.05 o 
   7   1   3      334.70      344.20     10.39 o 
   8   1   3      138.80      155.49     11.87 o 
   9   1   3      292.60      312.21     17.25 o 
  10   1   3      740.41      744.61     24.87 o 
  11   1   3        8.68        3.90      6.81 o 
  12   1   3        0.09       -6.00      6.00 o 
  13   1   3      397.94      405.54     22.04 o 
 -13   2   3      473.18      468.01     20.83 o 
 -12   2   3      569.78      566.56     23.75 o 
 -11   2   3        2.06       -1.68      5.15 o 
 -10   2   3       54.09       67.47      7.77 o 
  -9   2   3      439.61      431.56     13.52 o 
  -8   2   3      113.20      136.18      7.79 o 
  -7   2   3       15.13       11.11      3.01 o 
  -6   2   3     2661.62     2792.99     20.04 o 
  -5   2   3       59.11       70.90      3.08 o 
  -4   2   3        2.18       -0.47      1.09 o 
  -3   2   3     1861.13     1877.35     12.25 o 
  -2   2   3      704.27      758.59      6.84 o 
  -1   2   3    12744.05    13069.05    107.63 o 
   0   2   3       86.83       90.84      3.39 o 
   1   2   3     1540.72     1538.28     30.76 o 
   2   2   3     5047.02     5210.65     34.46 o 
   3   2   3      163.04      154.33      4.74 o 
   4   2   3     1804.21     1915.36     15.54 o 
   5   2   3      470.94      487.95      7.59 o 
   6   2   3        1.82        5.58      1.95 o 
   7   2   3        8.30        8.95      5.45 o 
   8   2   3     1376.91     1402.69     22.80 o 
   9   2   3      141.56      128.26     12.16 o 
  10   2   3       96.10       82.92     11.35 o 
  11   2   3       22.25       23.12     11.71 o 
  12   2   3      389.78      439.73     21.46 o 
  13   2   3       10.47       16.08      8.53 o 
 -13   3   3       94.43       90.20     22.16 o 
 -12   3   3       52.04       54.93     18.00 o 
 -11   3   3       10.32        4.30      5.79 o 
 -10   3   3        3.03        2.32      5.44 o 
  -9   3   3        1.46        2.58      4.18 o 
  -8   3   3      873.80      848.83     19.69 o 
  -7   3   3      885.89      848.83     12.96 o 
  -6   3   3       42.24       39.47      3.36 o 
  -5   3   3      475.49      479.23      6.11 o 
  -4   3   3      283.90      286.84      4.25 o 
  -3   3   3      949.21     1042.45      8.63 o 
  -2   3   3     2702.09     2731.66     19.67 o 
  -1   3   3       67.43       95.95      3.14 o 
   0   3   3      582.05      585.78      6.76 o 
   1   3   3     2097.52     2038.64     18.32 o 
   2   3   3     1475.29     1631.83     12.69 o 
   3   3   3     9744.95    10868.90     58.17 o 
   4   3   3      913.45     1017.13      9.95 o 
   5   3   3     2399.60     2688.38     20.41 o 
   6   3   3       98.91       93.04      5.75 o 
   7   3   3      172.60      153.89      9.59 o 
   8   3   3      186.65      174.55     12.68 o 
   9   3   3       35.34       29.06      7.73 o 
  10   3   3        2.13       -1.19      7.89 o 
  11   3   3       83.47       89.41     12.22 o 
  12   3   3       39.47       42.12     11.24 o 
  13   3   3       12.23       15.75     11.97 o 
 -13   4   3      103.42       99.25     14.60 o 
 -12   4   3       76.40       56.92     11.39 o 
 -11   4   3        4.35        7.86      5.98 o 
 -10   4   3      344.92      379.88     16.46 o 
  -9   4   3       14.83       23.33      7.20 o 
  -8   4   3      507.97      491.82     14.08 o 
  -7   4   3     1766.63     1672.18     18.73 o 
  -6   4   3       25.66       22.02      3.33 o 
  -5   4   3     1341.02     1371.71     16.43 o 
  -4   4   3     5483.59     5888.95     34.62 o 
  -3   4   3      116.46      158.55      3.05 o 
  -2   4   3      248.77      209.19      5.13 o 
  -1   4   3     4412.68     4590.67     30.21 o 
   0   4   3       14.80       15.32      1.88 o 
   1   4   3     1237.75     1215.31     12.51 o 
   2   4   3        1.72       -0.58      1.28 o 
   3   4   3      577.00      676.89      7.00 o 
   4   4   3      712.84      709.47     10.59 o 
   5   4   3      355.41      469.88     10.11 o 
   6   4   3      192.34      193.94     10.85 o 
   7   4   3      999.86      888.42     20.25 o 
   8   4   3      537.53      567.11     19.80 o 
   9   4   3      293.74      288.98     17.81 o 
  10   4   3      305.79      301.65     19.74 o 
  11   4   3      874.25      856.59     28.76 o 
  12   4   3       14.44       17.24      9.55 o 
  13   4   3        2.44        4.72      8.14 o 
 -13   5   3       54.55       51.05     13.07 o 
 -12   5   3        9.83        1.19     11.14 o 
 -11   5   3       48.75       52.17     10.54 o 
 -10   5   3       34.03       21.27      6.90 o 
  -9   5   3      174.23      182.59     12.31 o 
  -8   5   3      226.58      217.65      9.86 o 
  -7   5   3     1260.92     1265.82     18.95 o 
  -6   5   3       34.28       36.71      3.72 o 
  -5   5   3        9.50       14.93      2.56 o 
  -4   5   3        4.10       16.85      3.19 o 
  -3   5   3       25.27       22.74      1.81 o 
  -2   5   3       41.33       24.57      2.04 o 
  -1   5   3     4251.25     4547.32     27.71 o 
   0   5   3       18.42       34.12      2.37 o 
   1   5   3       31.05       29.57      2.44 o 
   2   5   3      275.09      272.72      5.68 o 
   3   5   3     3826.91     4091.74     25.93 o 
   4   5   3      227.79      256.70      8.54 o 
   5   5   3      658.46      652.32     13.70 o 
   6   5   3        2.07       -0.87      3.47 o 
   7   5   3      105.68      119.12     12.38 o 
   8   5   3        2.52       -4.36      4.36 o 
   9   5   3      551.89      567.59     21.12 o 
  10   5   3       70.68       63.55     12.04 o 
  11   5   3      106.90      112.10     18.92 o 
  12   5   3        4.31       11.42      8.98 o 
  13   5   3      243.67      206.50     19.45 o 
 -12   6   3       70.82       83.29     13.20 o 
 -11   6   3      384.61      380.69     19.07 o 
 -10   6   3       20.00       26.84      7.43 o 
  -9   6   3        3.97        5.16      5.61 o 
  -8   6   3      201.83      215.24     10.41 o 
  -7   6   3        5.38        9.31      4.28 o 
  -6   6   3      997.00      969.14     14.38 o 
  -5   6   3      841.15      783.57     12.37 o 
  -4   6   3       30.41       30.81      3.69 o 
  -3   6   3     1202.09     1127.51     10.78 o 
  -2   6   3     1293.97     1404.64     11.76 o 
  -1   6   3      472.85      496.73      6.61 o 
   0   6   3      510.47      593.96      6.97 o 
   1   6   3        0.05        2.06      1.51 o 
   2   6   3     2838.34     3048.85     26.90 o 
   3   6   3       23.29       39.06      3.54 o 
   4   6   3      190.71      171.93      8.70 o 
   5   6   3      590.16      680.30     16.53 o 
   6   6   3      246.16      226.56     15.76 o 
   7   6   3       17.53       25.39      6.82 o 
   8   6   3      313.68      305.85     19.92 o 
   9   6   3      263.81      300.95     17.51 o 
  10   6   3       73.41       67.52     11.18 o 
  11   6   3       32.43       36.24     13.07 o 
  12   6   3      103.93      122.59     19.59 o 
 -12   7   3      247.44      247.21     35.31 o 
 -11   7   3      123.14      107.56     14.11 o 
 -10   7   3      351.65      340.08     26.85 o 
  -9   7   3      368.83      377.24     14.97 o 
  -8   7   3      168.39      152.76     12.57 o 
  -7   7   3        8.80        7.02      4.83 o 
  -6   7   3        2.50       -0.66      3.62 o 
  -5   7   3      490.06      492.01     10.54 o 
  -4   7   3      284.09      268.03      7.91 o 
  -3   7   3      273.73      260.01      5.70 o 
  -2   7   3     1916.87     1883.40     15.62 o 
  -1   7   3     1911.49     1756.58     14.59 o 
   0   7   3       74.10       86.35      3.62 o 
   1   7   3       69.80       95.55      4.23 o 
   2   7   3       76.18       68.60      4.30 o 
   3   7   3      913.60      867.00     11.95 o 
   4   7   3     1245.86     1128.78     21.92 o 
   5   7   3        0.07        0.45      3.11 o 
   6   7   3      160.55      111.96     10.66 o 
   7   7   3       46.06       42.61     12.04 o 
   8   7   3      217.83      223.57     28.36 o 
   9   7   3      182.87      189.98     20.11 o 
  10   7   3       31.43       20.64     11.36 o 
  11   7   3       19.36       26.34     10.84 o 
  12   7   3       49.42       33.61     14.16 o 
 -12   8   3       14.36       13.70     13.66 o 
 -11   8   3       22.67       12.79     13.12 o 
 -10   8   3       86.22       62.87     13.98 o 
  -9   8   3      327.02      346.29     17.14 o 
  -8   8   3      151.16      152.94     10.89 o 
  -7   8   3      651.40      647.68     17.03 o 
  -6   8   3       16.68       10.31      4.71 o 
  -5   8   3       59.18       59.02      6.40 o 
  -4   8   3      121.75      118.61      6.46 o 
  -3   8   3        2.70       -1.81      1.81 o 
  -2   8   3     5095.29     5015.92     38.27 o 
  -1   8   3      182.06      186.22      5.52 o 
   0   8   3      405.44      392.20      7.45 o 
   1   8   3      853.55      804.87     11.37 o 
   2   8   3      326.79      322.69      8.00 o 
   3   8   3      127.00      104.94      7.44 o 
   4   8   3       67.85       94.18      8.31 o 
   5   8   3      482.05      485.72     17.37 o 
   6   8   3      118.25       86.63     10.13 o 
   7   8   3     1180.80     1120.96     39.98 o 
   8   8   3        0.02       10.39      7.54 o 
   9   8   3      969.06     1001.67     36.26 o 
  10   8   3       17.36       24.94     11.42 o 
  11   8   3       39.46       23.76     19.17 o 
  12   8   3       14.22        8.97     11.05 o 
 -11   9   3       41.99       60.30     20.63 o 
 -10   9   3       55.64       34.92     12.11 o 
  -9   9   3      630.54      613.90     53.99 o 
  -8   9   3      193.91      184.90     15.67 o 
  -7   9   3      144.38      166.45     13.21 o 
  -6   9   3      121.68      108.23      8.79 o 
  -5   9   3       70.80      102.26      7.42 o 
  -4   9   3       25.31       18.05      4.65 o 
  -3   9   3        7.53        0.35      3.41 o 
  -2   9   3       10.80        7.01      2.55 o 
  -1   9   3     1064.30      947.49     12.11 o 
   0   9   3       84.24       86.57      5.64 o 
   1   9   3      168.70      159.92      6.40 o 
   2   9   3     2367.58     2200.94     24.90 o 
   3   9   3       43.90       37.85      5.78 o 
   4   9   3     1532.06     1483.26     29.67 o 
   5   9   3     1377.26     1265.91     28.49 o 
   6   9   3       84.28       81.34     10.31 o 
   7   9   3       90.57       88.58     13.63 o 
   8   9   3      106.12      117.39     13.33 o 
   9   9   3      490.06      449.56     54.27 o 
  10   9   3      145.96      137.54     36.80 o 
  11   9   3        0.98       -9.18     13.82 o 
 -11  10   3      147.34       87.34     23.93 o 
 -10  10   3        1.88        3.01     11.08 o 
  -9  10   3       45.35       63.64     12.62 o 
  -8  10   3        4.02        8.52     13.07 o 
  -7  10   3        7.39       10.46      7.00 o 
  -6  10   3      391.29      325.61     27.28 o 
  -5  10   3      466.49      440.17     23.05 o 
  -4  10   3        9.76        4.21      4.38 o 
  -3  10   3      536.34      533.29     13.52 o 
  -2  10   3     2545.58     2361.87     30.10 o 
  -1  10   3      290.04      237.34      8.27 o 
   0  10   3     1073.02     1069.89     16.04 o 
   1  10   3       11.74        9.91      2.75 o 
   2  10   3     1024.10      954.13     18.53 o 
   3  10   3      151.97      147.16     10.64 o 
   4  10   3        0.55       10.75      6.57 o 
   5  10   3      765.91      730.23     22.64 o 
   6  10   3      105.73       85.20     11.00 o 
   7  10   3       50.62       57.94     10.74 o 
   8  10   3       25.70        2.52      8.09 o 
   9  10   3      111.13       92.94     16.10 o 
  10  10   3       25.98       16.87     11.84 o 
  11  10   3      156.80      151.91     29.40 o 
 -10  11   3      107.29       81.91     21.04 o 
  -9  11   3       13.11        8.27      9.96 o 
  -8  11   3      265.17      298.27     20.67 o 
  -7  11   3      299.15      298.71     28.23 o 
  -6  11   3      134.56      111.04     13.12 o 
  -5  11   3      107.25       96.09     10.98 o 
  -4  11   3       11.54       -4.74      4.74 o 
  -3  11   3       55.93       38.31      9.47 o 
  -2  11   3       20.85       25.09      6.24 o 
  -1  11   3      951.22      873.64     16.57 o 
   0  11   3        0.03        4.55      4.59 o 
   1  11   3        0.88        8.63      7.47 o 
   2  11   3      264.61      258.62     12.99 o 
   3  11   3      198.87      173.12     18.10 o 
   4  11   3        2.41       -6.98     13.29 o 
   5  11   3       16.98       13.58      7.80 o 
   6  11   3        0.54       10.08      7.21 o 
   7  11   3        3.53       -5.54      6.46 o 
   8  11   3        0.01       -3.75      8.05 o 
   9  11   3        5.50        7.03      9.70 o 
  10  11   3        2.85        0.62     10.42 o 
 -10  12   3      110.59      132.63     30.68 o 
  -9  12   3      279.43      282.74     26.42 o 
  -8  12   3        0.02        2.48      9.91 o 
  -7  12   3      561.55      532.83     22.85 o 
  -6  12   3       50.69       61.14     12.37 o 
  -5  12   3       48.09       46.35     17.69 o 
  -4  12   3       48.72       52.62     14.88 o 
  -3  12   3      405.02      394.16     18.97 o 
  -2  12   3        0.83       -3.96      8.60 o 
  -1  12   3       25.75       35.19      9.21 o 
   0  12   3      528.20      523.89     17.37 o 
   1  12   3      789.05      759.15     20.25 o 
   2  12   3        0.06       -4.78      4.78 o 
   3  12   3        0.09       13.93      6.31 o 
   4  12   3        7.22        9.03     13.92 o 
   5  12   3      268.65      280.89     18.33 o 
   6  12   3      109.08      122.69     14.05 o 
   7  12   3      880.58      845.28     28.44 o 
   8  12   3       43.62       41.45     12.72 o 
   9  12   3       34.21       54.52     13.84 o 
  10  12   3        5.21       16.04     15.04 o 
  -9  13   3       99.48      108.34     36.09 o 
  -8  13   3      269.19      236.47     24.77 o 
  -7  13   3       12.04       17.81     11.11 o 
  -6  13   3       23.20       33.50     11.71 o 
  -5  13   3       64.29       90.69     15.04 o 
  -4  13   3      217.87      211.97     20.91 o 
  -3  13   3       46.39       22.07      9.13 o 
  -2  13   3      123.61      104.15     17.71 o 
  -1  13   3      558.58      549.51     23.11 o 
   0  13   3        1.29        7.18      8.30 o 
   1  13   3       48.81       46.01     10.76 o 
   2  13   3      819.51      857.09     22.78 o 
   3  13   3        1.24       -3.49      6.16 o 
   4  13   3      266.15      254.22     17.86 o 
   5  13   3      184.83      167.38     16.32 o 
   6  13   3        7.95       22.65      9.13 o 
   7  13   3        0.91       16.00     11.03 o 
   8  13   3        7.49       24.86     12.20 o 
   9  13   3       90.51      155.70     44.90 o 
  -8  14   3       46.59       46.04     34.96 o 
  -7  14   3      136.51      192.79     33.87 o 
  -6  14   3       25.21       57.02     14.25 o 
  -5  14   3      141.12      156.34     19.59 o 
  -4  14   3       45.22       48.28     10.95 o 
  -3  14   3      742.14      797.49     33.92 o 
  -2  14   3      403.17      424.57     22.02 o 
  -1  14   3      129.66      152.79     15.92 o 
   0  14   3      146.23      157.68     16.24 o 
   1  14   3       19.63       16.31      9.67 o 
   2  14   3       40.89       50.13     11.99 o 
   3  14   3        0.01       -8.67      8.67 o 
   4  14   3      190.38      193.95     21.71 o 
   5  14   3        2.08        6.34      9.54 o 
   6  14   3       12.64       39.05     12.52 o 
   7  14   3        7.07       27.99     21.57 o 
   8  14   3      151.46      242.27     26.20 o 
  -7  15   3      369.42      350.49     55.79 o 
  -6  15   3       48.29       64.02     15.42 o 
  -5  15   3      170.46      168.26     20.35 o 
  -4  15   3      169.99      185.24     17.93 o 
  -3  15   3      448.01      419.07     50.01 o 
  -2  15   3      176.62      219.35     19.37 o 
  -1  15   3       81.47       76.23     13.38 o 
   0  15   3        0.28       -0.74      8.95 o 
   1  15   3       48.89       42.20     15.30 o 
   2  15   3       91.91      143.35     19.17 o 
   3  15   3       49.65       22.07     22.29 o 
   4  15   3      418.02      531.48     47.47 o 
   5  15   3       21.37       17.42     21.58 o 
   6  15   3      195.41      164.39     38.98 o 
   7  15   3       12.06       26.74     23.57 o 
  -6  16   3        1.86        1.77     10.71 o 
  -5  16   3      371.22      414.45     58.30 o 
  -4  16   3      237.51      312.17     28.08 o 
  -3  16   3       45.31       37.63     16.82 o 
  -2  16   3      408.26      418.49     28.39 o 
  -1  16   3      126.71      171.20     17.67 o 
   0  16   3        7.82       29.75     14.40 o 
   1  16   3      214.41      190.03     25.38 o 
   2  16   3      366.03      371.37     44.12 o 
   3  16   3       22.11       28.80     24.32 o 
   4  16   3       81.29       81.44     26.33 o 
   5  16   3        2.84        6.63     22.03 o 
   6  16   3       45.55       74.05     32.13 o 
  -5  17   3       44.53       56.66     16.82 o 
  -4  17   3      239.35      270.34     46.10 o 
  -3  17   3       32.86       46.03     18.06 o 
  -2  17   3       87.30      100.80     21.49 o 
  -1  17   3       23.69       21.22     17.10 o 
   0  17   3        1.64       -7.71     32.89 o 
   1  17   3       44.28       36.26     18.33 o 
   2  17   3      137.72      142.66     23.75 o 
   3  17   3        0.29       19.92     24.14 o 
   4  17   3       28.76       45.79     23.91 o 
   5  17   3        0.14       14.72     21.20 o 
  -2  18   3      227.79      213.03     27.65 o 
  -1  18   3       34.66       -3.30     20.37 o 
   0  18   3       28.58       54.93     23.10 o 
   1  18   3        3.19       24.20     16.66 o 
   2  18   3       18.01        9.19     16.83 o 
 -13   0   4      245.41      210.70     22.83 o 
 -12   0   4       99.03       93.09     16.41 o 
 -11   0   4     2783.57     2767.52     61.36 o 
 -10   0   4     1766.37     1772.64     45.30 o 
  -9   0   4       18.73       11.98      9.50 o 
  -8   0   4     1246.58     1279.67     50.38 o 
  -7   0   4     1979.12     2006.94     24.19 o 
  -6   0   4      640.64      702.63     12.72 o 
  -5   0   4     3744.94     3914.74     40.90 o 
  -4   0   4     1820.10     1723.83     20.27 o 
  -3   0   4     1221.92     1370.77     14.45 o 
  -2   0   4      547.01      541.06      8.66 o 
  -1   0   4     2252.36     2276.36     23.37 o 
   0   0   4    56483.73    53363.90    821.59 o 
   1   0   4     1115.59     1119.90     18.37 o 
   2   0   4     5555.32     5963.24     69.53 o 
   3   0   4     3902.85     3972.76     45.24 o 
   4   0   4     6128.54     6385.25     62.99 o 
   5   0   4    10432.85    11511.64    106.51 o 
   6   0   4       28.33       15.45      3.97 o 
   7   0   4     5063.57     5382.23     76.66 o 
   8   0   4       58.51       64.34     10.87 o 
   9   0   4       85.61       86.54     13.28 o 
  10   0   4      800.09      785.83     31.70 o 
  11   0   4      179.10      160.49     18.74 o 
  12   0   4      328.25      340.23     27.32 o 
  13   0   4        5.40       -2.21     10.87 o 
 -13   1   4       67.22       64.12     10.42 o 
 -12   1   4       99.98       81.97     12.23 o 
 -11   1   4       19.35        8.28      6.14 o 
 -10   1   4      117.47      121.57     10.52 o 
  -9   1   4      139.93      117.89     10.18 o 
  -8   1   4       48.94       49.99      6.14 o 
  -7   1   4      527.19      540.94      9.25 o 
  -6   1   4       46.85       45.92      2.88 o 
  -5   1   4      293.75      335.22      5.70 o 
  -4   1   4      919.58      988.11      9.05 o 
  -3   1   4        3.39       12.15      1.35 o 
  -2   1   4     8218.50     8583.50     49.33 o 
  -1   1   4     1126.27     1230.95     13.72 o 
   0   1   4     5472.74     5575.38     38.91 o 
   1   1   4     1003.48     1040.18     10.87 o 
   2   1   4      188.13      161.26      4.48 o 
   3   1   4      759.49      831.15      9.33 o 
   4   1   4      542.70      637.10      9.40 o 
   5   1   4      426.69      532.26      8.83 o 
   6   1   4     1085.47     1153.02     14.35 o 
   7   1   4       20.92       25.27      4.46 o 
   8   1   4        6.02        5.15      4.71 o 
   9   1   4      760.46      800.19     24.05 o 
  10   1   4      121.00      125.01     11.45 o 
  11   1   4       32.31       25.12      8.23 o 
  12   1   4      121.62      119.85     16.69 o 
  13   1   4        5.35       -2.33      7.46 o 
 -13   2   4        9.38       11.04      9.01 o 
 -12   2   4      294.86      275.92     19.97 o 
 -11   2   4       47.65       47.06      8.95 o 
 -10   2   4        0.37       -0.82      4.67 o 
  -9   2   4      182.79      176.59     14.26 o 
  -8   2   4       85.84       79.17      8.60 o 
  -7   2   4        6.53       13.53      3.16 o 
  -6   2   4       26.53       29.65      2.50 o 
  -5   2   4        3.19        2.82      1.54 o 
  -4   2   4       50.88       87.78      2.97 o 
  -3   2   4     1415.44     1410.59     11.62 o 
  -2   2   4        0.59        2.28      1.24 o 
  -1   2   4      515.55      568.39      8.08 o 
   0   2   4     2966.18     3131.80     21.76 o 
   1   2   4       71.51       71.98      6.01 o 
   2   2   4      488.33      580.59      7.70 o 
   3   2   4     1100.04     1256.05     11.95 o 
   4   2   4       33.25       36.66      2.72 o 
   5   2   4      561.78      566.52      8.89 o 
   6   2   4      217.30      260.47      7.08 o 
   7   2   4     1314.17     1265.33     28.01 o 
   8   2   4       39.10       50.19      7.65 o 
   9   2   4       83.74       88.66     14.30 o 
  10   2   4       37.07       46.98     10.23 o 
  11   2   4        7.25        5.01      6.79 o 
  12   2   4       18.47       17.50      8.14 o 
  13   2   4        1.84       -3.73      7.62 o 
 -13   3   4       41.85       33.94     11.17 o 
 -12   3   4       14.52       10.64      7.16 o 
 -11   3   4        3.45       -3.44      5.91 o 
 -10   3   4      118.93       98.75     10.69 o 
  -9   3   4     1694.61     1673.98     26.00 o 
  -8   3   4      309.22      344.49      9.80 o 
  -7   3   4      675.12      691.57     11.70 o 
  -6   3   4     2256.86     2207.58     17.41 o 
  -5   3   4        8.23        2.81      1.19 o 
  -4   3   4      809.00      839.03      7.32 o 
  -3   3   4      322.50      318.64      4.49 o 
  -2   3   4      117.84      133.79      3.33 o 
  -1   3   4      281.77      290.26      4.92 o 
   0   3   4     2243.95     2342.26     15.67 o 
   1   3   4      242.86      233.75      4.69 o 
   2   3   4     3278.59     3304.45     22.19 o 
   3   3   4      769.37      924.96      9.89 o 
   4   3   4     1312.57     1363.00     13.25 o 
   5   3   4     2653.40     2618.28     21.72 o 
   6   3   4       85.68       86.79      6.10 o 
   7   3   4        3.65        5.97      5.73 o 
   8   3   4       22.76       17.11      6.75 o 
   9   3   4      144.04      138.49     16.36 o 
  10   3   4        4.50       -2.07      5.80 o 
  11   3   4      842.19      784.54     27.18 o 
  12   3   4       26.20       20.86      8.48 o 
  13   3   4      321.66      308.07     22.45 o 
 -13   4   4       42.62       37.10     11.20 o 
 -12   4   4        0.83       -7.53      7.53 o 
 -11   4   4       18.42       24.83      9.76 o 
 -10   4   4       92.98      108.63     10.71 o 
  -9   4   4      326.14      353.83     14.54 o 
  -8   4   4      115.77      118.78      7.60 o 
  -7   4   4       96.69      100.39      5.69 o 
  -6   4   4      257.99      295.34      9.51 o 
  -5   4   4     6315.11     6548.69     38.77 o 
  -4   4   4      954.63     1018.24      8.01 o 
  -3   4   4     1309.69     1395.18     10.19 o 
  -2   4   4      676.95      680.17      9.13 o 
  -1   4   4      495.69      522.80      6.95 o 
   0   4   4      732.40      829.83      8.66 o 
   1   4   4      134.27      136.50      3.69 o 
   2   4   4     2704.49     2939.48     20.30 o 
   3   4   4     1884.23     2040.80     15.75 o 
   4   4   4      448.12      497.76      6.62 o 
   5   4   4      122.63      124.36      6.95 o 
   6   4   4       39.41       41.70      6.11 o 
   7   4   4        9.24       27.06     11.46 o 
   8   4   4      164.33      146.15     12.20 o 
   9   4   4       29.00       32.42     10.57 o 
  10   4   4      321.86      314.16     19.85 o 
  11   4   4        7.44        7.82      9.81 o 
  12   4   4        0.94       -7.24      7.24 o 
  13   4   4       77.69       83.33     12.52 o 
 -13   5   4      352.66      318.46     38.56 o 
 -12   5   4      354.18      327.98     21.54 o 
 -11   5   4      169.93      162.73     13.43 o 
 -10   5   4       14.44       -1.43      9.44 o 
  -9   5   4      806.23      839.44     35.51 o 
  -8   5   4      171.67      181.02      9.32 o 
  -7   5   4      907.22      899.41     17.62 o 
  -6   5   4       44.66       54.45      4.32 o 
  -5   5   4      415.98      363.00      7.21 o 
  -4   5   4      436.26      425.96      7.39 o 
  -3   5   4      355.33      359.79      5.88 o 
  -2   5   4     1597.57     1547.93     12.40 o 
  -1   5   4     2517.89     2672.16     18.94 o 
   0   5   4     2881.07     2965.84     22.39 o 
   1   5   4       45.64       50.30      2.54 o 
   2   5   4       38.72       61.41      2.74 o 
   3   5   4      129.22      168.95      3.77 o 
   4   5   4      488.18      531.94     10.59 o 
   5   5   4      511.21      485.94     13.70 o 
   6   5   4     5224.75     5247.20     48.50 o 
   7   5   4      290.08      313.52     12.39 o 
   8   5   4     1061.05     1023.81     26.48 o 
   9   5   4      235.17      266.58     17.40 o 
  10   5   4       24.04       29.67      8.64 o 
  11   5   4      404.36      467.83     26.45 o 
  12   5   4      286.02      274.06     31.92 o 
  13   5   4      120.67       99.65     13.43 o 
 -12   6   4      170.06      183.88     30.06 o 
 -11   6   4      354.44      374.71     19.43 o 
 -10   6   4       25.12       10.32      6.45 o 
  -9   6   4      464.18      466.62     14.85 o 
  -8   6   4      165.34      173.38      9.46 o 
  -7   6   4      116.31      152.20      8.36 o 
  -6   6   4       51.45       58.80      4.77 o 
  -5   6   4     2129.35     2135.45     22.55 o 
  -4   6   4       13.29        3.39      2.65 o 
  -3   6   4      476.48      443.16      8.17 o 
  -2   6   4      559.48      614.39      7.60 o 
  -1   6   4      144.41      195.28      4.38 o 
   0   6   4     2063.40     1969.51     15.12 o 
   1   6   4      856.96      906.68      9.40 o 
   2   6   4       81.65       93.08      4.25 o 
   3   6   4     2924.98     2931.67     22.00 o 
   4   6   4      157.62      174.39      8.92 o 
   5   6   4      300.14      377.65     13.21 o 
   6   6   4       37.10       26.20      6.89 o 
   7   6   4      110.96       88.94     10.11 o 
   8   6   4        1.60       -2.35      8.07 o 
   9   6   4       54.25       45.49     11.45 o 
  10   6   4       15.15       16.76     24.92 o 
  11   6   4      680.72      646.48     62.76 o 
  12   6   4       17.20        3.70     23.61 o 
 -12   7   4        0.54        3.70     12.28 o 
 -11   7   4       10.90        3.76      9.54 o 
 -10   7   4      242.22      218.46     17.18 o 
  -9   7   4       22.46       24.73     10.81 o 
  -8   7   4      705.13      678.53     17.63 o 
  -7   7   4      239.60      261.40     15.19 o 
  -6   7   4      122.30      107.33      7.86 o 
  -5   7   4      946.63      865.17     14.65 o 
  -4   7   4     1152.40     1141.35     14.93 o 
  -3   7   4      484.28      477.71      7.86 o 
  -2   7   4      411.94      383.46      7.21 o 
  -1   7   4      265.58      232.47      5.19 o 
   0   7   4     5041.15     5236.00     33.40 o 
   1   7   4       25.46       30.35      2.30 o 
   2   7   4     1137.07     1130.90     13.70 o 
   3   7   4      266.76      272.02      6.74 o 
   4   7   4     1835.45     1897.63     29.11 o 
   5   7   4      256.73      308.93     12.41 o 
   6   7   4       12.88        8.76      8.35 o 
   7   7   4      329.06      335.25     16.78 o 
   8   7   4      310.14      335.89     21.81 o 
   9   7   4       42.92       49.97     11.81 o 
  10   7   4        9.88       22.67     10.72 o 
  11   7   4       13.35       22.45     17.02 o 
  12   7   4       28.02       22.81     30.96 o 
 -12   8   4       34.73       12.17     16.17 o 
 -11   8   4     1250.33     1203.00     44.62 o 
 -10   8   4      100.59      110.70     16.69 o 
  -9   8   4       87.78       97.05     10.98 o 
  -8   8   4      185.12      192.12     13.35 o 
  -7   8   4      320.33      336.78     13.05 o 
  -6   8   4       33.23       34.80      5.80 o 
  -5   8   4        3.66        3.43      4.38 o 
  -4   8   4     3627.76     3300.33     28.52 o 
  -3   8   4      332.54      334.69      9.23 o 
  -2   8   4        0.01        4.15      1.96 o 
  -1   8   4      776.88      826.78     10.36 o 
   0   8   4     3408.06     3257.93     22.58 o 
   1   8   4        0.04       -2.25      2.46 o 
   2   8   4      258.77      246.38      7.27 o 
   3   8   4       14.82       16.29      4.88 o 
   4   8   4     2131.36     1943.01     29.59 o 
   5   8   4      294.31      299.24     14.93 o 
   6   8   4       37.75       49.23     11.59 o 
   7   8   4     2580.43     2538.02     43.46 o 
   8   8   4       75.44       80.17     17.64 o 
   9   8   4        2.00       -4.24      7.04 o 
  10   8   4      481.27      459.08     35.41 o 
  11   8   4       44.30       64.68     23.39 o 
  12   8   4       13.76       31.58     16.00 o 
 -11   9   4        0.00       -3.05     12.51 o 
 -10   9   4       19.29        2.38     11.04 o 
  -9   9   4       58.77       45.85     15.58 o 
  -8   9   4       46.92       39.86      9.90 o 
  -7   9   4        0.47       -1.25      5.16 o 
  -6   9   4      646.97      602.23     18.45 o 
  -5   9   4      992.87      918.34     18.94 o 
  -4   9   4       51.89       46.43      5.52 o 
  -3   9   4      393.97      376.38      9.57 o 
  -2   9   4      599.64      498.05     15.25 o 
  -1   9   4     3233.26     2901.33     23.16 o 
   0   9   4     1950.32     1794.48     20.38 o 
   1   9   4       33.60       29.81      3.59 o 
   2   9   4     2415.80     2314.48     25.65 o 
   3   9   4       25.22        8.41      7.09 o 
   4   9   4      157.85      133.42     11.25 o 
   5   9   4      654.51      542.24     19.50 o 
   6   9   4      225.96      233.97     15.63 o 
   7   9   4      259.03      284.44     16.92 o 
   8   9   4      271.92      276.71     18.48 o 
   9   9   4      546.29      497.19     27.81 o 
  10   9   4     1357.08     1303.76     58.92 o 
  11   9   4        7.97       11.81     10.91 o 
 -11  10   4       28.58       48.42     19.40 o 
 -10  10   4        1.15       -1.29     22.35 o 
  -9  10   4      112.32      130.59     14.44 o 
  -8  10   4       28.38       12.85     11.45 o 
  -7  10   4      175.47      160.80     14.31 o 
  -6  10   4        0.49       -4.97      5.65 o 
  -5  10   4       68.41       63.98      7.97 o 
  -4  10   4      367.30      356.89     17.67 o 
  -3  10   4        1.86        1.73      4.39 o 
  -2  10   4      164.84      185.61      7.42 o 
  -1  10   4     3987.85     3948.23     34.78 o 
   0  10   4       36.40       27.32      4.17 o 
   1  10   4       23.26       27.54      4.29 o 
   2  10   4       17.73       26.54      6.71 o 
   3  10   4      381.63      358.95     16.60 o 
   4  10   4      676.37      622.19     20.88 o 
   5  10   4      128.40      127.83     12.39 o 
   6  10   4        0.48       -5.54      5.54 o 
   7  10   4        5.82        9.76      6.97 o 
   8  10   4       71.17      109.51     13.10 o 
   9  10   4        0.63       -8.26      9.08 o 
  10  10   4       65.55       59.71     15.58 o 
  11  10   4        0.16       -9.84      9.84 o 
 -10  11   4       77.05      126.33     52.06 o 
  -9  11   4        3.57       -2.08      7.15 o 
  -8  11   4        2.86        5.30      7.52 o 
  -7  11   4       22.32       31.54      9.09 o 
  -6  11   4      143.04      157.51     14.25 o 
  -5  11   4      923.86      938.18     22.82 o 
  -4  11   4        7.19        7.60      5.28 o 
  -3  11   4       10.37       13.46      7.45 o 
  -2  11   4       25.05       46.97      9.18 o 
  -1  11   4       20.73        5.89      6.13 o 
   0  11   4      158.61      190.76     15.13 o 
   1  11   4      241.58      305.92     14.67 o 
   2  11   4      291.82      290.99     13.01 o 
   3  11   4        1.74        8.27      7.72 o 
   4  11   4        1.34        8.81      6.90 o 
   5  11   4      621.80      600.66     22.14 o 
   6  11   4      374.99      344.40     18.67 o 
   7  11   4       32.89       45.46     12.47 o 
   8  11   4      162.74      185.94     24.14 o 
   9  11   4       56.33       44.70     15.09 o 
  10  11   4      274.02      284.81     26.83 o 
 -10  12   4      202.83      255.38     29.54 o 
  -9  12   4       16.03       23.56     13.99 o 
  -8  12   4       14.77       28.76     10.07 o 
  -7  12   4      208.64      233.95     18.57 o 
  -6  12   4       16.57       12.71     11.90 o 
  -5  12   4      160.30      217.53     20.82 o 
  -4  12   4       38.55       49.28      9.64 o 
  -3  12   4        4.46       19.70      9.76 o 
  -2  12   4       47.35       45.00      9.46 o 
  -1  12   4       72.41       85.33     11.89 o 
   0  12   4       91.74       76.39     11.10 o 
   1  12   4      311.13      304.17     21.00 o 
   2  12   4       44.56       50.72      7.27 o 
   3  12   4      259.28      252.32     13.74 o 
   4  12   4      656.98      643.75     22.35 o 
   5  12   4        0.31       11.49      7.91 o 
   6  12   4      135.91      169.50     15.47 o 
   7  12   4       20.99       20.15     16.59 o 
   8  12   4       24.56       21.15      9.85 o 
   9  12   4      294.12      330.02     40.91 o 
  10  12   4        3.75       18.67     14.95 o 
  -9  13   4       92.14      114.19     18.82 o 
  -8  13   4        1.19       20.93     13.00 o 
  -7  13   4       21.65       30.09     12.95 o 
  -6  13   4      248.75      271.64     25.00 o 
  -5  13   4      211.76      227.77     42.49 o 
  -4  13   4        0.09       -0.58      7.26 o 
  -3  13   4        6.09       11.97      7.68 o 
  -2  13   4       57.89       64.68     11.69 o 
  -1  13   4      448.37      418.09     20.78 o 
   0  13   4       14.09        9.82      7.87 o 
   1  13   4       11.20       -0.95      8.20 o 
   2  13   4      140.97      151.89     15.24 o 
   3  13   4       10.14       -3.25      8.24 o 
   4  13   4        5.21       12.28      7.93 o 
   5  13   4      530.72      574.42     23.39 o 
   6  13   4       11.02        3.47      8.05 o 
   7  13   4        4.09        7.68      9.28 o 
   8  13   4       73.46       97.72     17.57 o 
   9  13   4       49.22       42.56     18.02 o 
  -8  14   4        0.34        9.70     10.69 o 
  -7  14   4      181.23      171.63     22.10 o 
  -6  14   4      160.18      170.12     55.15 o 
  -5  14   4      122.96      104.58     16.93 o 
  -4  14   4      789.04      768.95     28.50 o 
  -3  14   4      458.27      462.63     27.53 o 
  -2  14   4      144.02      147.63     15.50 o 
  -1  14   4      755.69      761.33     29.20 o 
   0  14   4        3.10        8.16      9.86 o 
   1  14   4       40.14       36.31     11.20 o 
   2  14   4       73.91       91.38     13.69 o 
   3  14   4      106.92      122.02     18.22 o 
   4  14   4       98.03      116.89     36.55 o 
   5  14   4      235.44      253.82     25.02 o 
   6  14   4       24.06        2.12     24.99 o 
   7  14   4        0.19        2.06     10.30 o 
   8  14   4       93.26      119.04     27.12 o 
  -7  15   4        0.86       17.52     12.60 o 
  -6  15   4      157.70      153.30     21.25 o 
  -5  15   4        2.36       11.01     11.04 o 
  -4  15   4       12.80       22.77     10.75 o 
  -3  15   4       83.54       80.06     21.96 o 
  -2  15   4      105.97      100.94     14.32 o 
  -1  15   4        6.14       -4.30      8.80 o 
   0  15   4      201.65      226.75     19.77 o 
   1  15   4        1.66        2.64     11.51 o 
   2  15   4      403.01      420.99     23.56 o 
   3  15   4       26.14       46.48     14.62 o 
   4  15   4        8.30       -0.37     21.90 o 
   5  15   4      593.79      578.21     50.18 o 
   6  15   4      349.46      389.57     51.00 o 
   7  15   4       60.57       58.61     27.94 o 
  -6  16   4       40.58       50.61     15.07 o 
  -5  16   4      183.17      189.93     22.48 o 
  -4  16   4      525.91      534.85     31.23 o 
  -3  16   4       99.05      149.94     21.71 o 
  -2  16   4       15.79       15.91     10.59 o 
  -1  16   4       14.54       26.64     11.17 o 
   0  16   4      142.07      179.08     18.32 o 
   1  16   4        0.01        5.12     18.69 o 
   2  16   4      111.58      120.33     30.35 o 
   3  16   4      193.46      267.94     41.23 o 
   4  16   4       67.70       69.11     27.06 o 
   5  16   4        0.87      -17.58     20.79 o 
   6  16   4        3.71       10.79     26.13 o 
  -5  17   4       43.05       50.24     13.44 o 
  -4  17   4     1184.71     1330.07     64.50 o 
  -3  17   4      792.85      882.27     62.74 o 
  -2  17   4      324.72      316.70     23.88 o 
  -1  17   4       10.99        6.70     28.46 o 
   0  17   4      396.03      433.29     35.75 o 
   1  17   4        7.53       30.79     17.27 o 
   2  17   4       10.17       12.99      8.37 o 
   3  17   4       76.74       66.34     30.41 o 
   4  17   4        1.22      -12.48     18.56 o 
   5  17   4      201.93      196.89     41.82 o 
  -2  18   4       25.97       63.13     19.64 o 
  -1  18   4      114.18      141.51     23.97 o 
   0  18   4      232.87      228.19     28.15 o 
   1  18   4       65.83       54.19     19.86 o 
   2  18   4      193.12      192.87     39.78 o 
 -13   1   5      539.90      556.35     21.85 o 
 -12   1   5       87.08       82.28     11.04 o 
 -11   1   5      315.59      342.83     15.34 o 
 -10   1   5        0.82        2.06      4.98 o 
  -9   1   5        1.53        0.56      3.93 o 
  -8   1   5        5.62        4.03      3.62 o 
  -7   1   5      796.03      789.15     11.75 o 
  -6   1   5     2518.18     2632.39     18.63 o 
  -5   1   5      541.59      612.39      7.41 o 
  -4   1   5      426.79      529.31      6.29 o 
  -3   1   5      511.01      476.37      6.11 o 
  -2   1   5      410.07      451.05      7.45 o 
  -1   1   5     3564.84     3558.71     26.68 o 
   0   1   5     7483.63     7568.85     52.06 o 
   1   1   5     4609.58     4945.54     36.39 o 
   2   1   5       80.39       71.61      3.65 o 
   3   1   5       12.90       22.27      2.37 o 
   4   1   5      220.27      318.84      6.45 o 
   5   1   5     8523.50     9143.85     57.44 o 
   6   1   5     1985.91     2239.13     21.58 o 
   7   1   5      604.26      541.99     27.52 o 
   8   1   5      310.41      328.18     14.73 o 
   9   1   5      180.64      175.11     12.23 o 
  10   1   5      304.22      301.51     16.51 o 
  11   1   5       68.71       70.36     10.37 o 
  12   1   5       55.15       67.37     10.38 o 
  13   1   5      193.77      213.78     16.72 o 
 -13   2   5       28.95       28.36      9.93 o 
 -12   2   5       21.49       13.98      7.66 o 
 -11   2   5       95.61       99.85      9.52 o 
 -10   2   5       38.88       26.34      5.81 o 
  -9   2   5     1389.34     1427.95     23.83 o 
  -8   2   5      231.10      244.94     16.98 o 
  -7   2   5       20.78       26.70      3.73 o 
  -6   2   5      300.71      297.26      6.02 o 
  -5   2   5      628.05      618.14      7.50 o 
  -4   2   5      325.66      382.92      5.30 o 
  -3   2   5     1500.23     1629.69     12.76 o 
  -2   2   5     7890.30     8325.16     43.27 o 
  -1   2   5      275.18      262.07      5.69 o 
   0   2   5     9897.96    10340.34     62.58 o 
   1   2   5     2463.15     2668.18     21.80 o 
   2   2   5       25.10       38.64      2.91 o 
   3   2   5        1.02        7.25      1.83 o 
   4   2   5     1638.08     1862.29     16.86 o 
   5   2   5      145.53      144.00      6.36 o 
   6   2   5      279.33      250.77      7.89 o 
   7   2   5      497.81      501.21     21.17 o 
   8   2   5      456.91      556.04     35.10 o 
   9   2   5      567.90      581.07     22.50 o 
  10   2   5        3.76       -4.54      6.30 o 
  11   2   5        5.14       13.38      7.34 o 
  12   2   5       70.03       56.52     10.46 o 
  13   2   5      240.04      255.63     18.91 o 
 -13   3   5      197.84      173.77     22.19 o 
 -12   3   5       50.50       44.37      9.58 o 
 -11   3   5        0.67        1.07      6.29 o 
 -10   3   5      126.97      110.46     12.97 o 
  -9   3   5        4.68       -0.23      4.05 o 
  -8   3   5      516.86      536.04     10.94 o 
  -7   3   5      327.93      344.49      8.56 o 
  -6   3   5        8.51        3.33      2.14 o 
  -5   3   5      232.56      262.30      4.76 o 
  -4   3   5       91.89      106.75      3.02 o 
  -3   3   5      730.19      765.54      7.59 o 
  -2   3   5      340.90      318.40      5.12 o 
  -1   3   5     2800.44     3151.14     20.41 o 
   0   3   5     4192.92     4510.33     27.42 o 
   1   3   5      363.07      355.47      6.31 o 
   2   3   5     3143.48     3346.70     22.93 o 
   3   3   5       83.15       98.69      3.92 o 
   4   3   5       90.51       82.18      3.82 o 
   5   3   5      744.82      832.62     11.49 o 
   6   3   5     1896.45     1881.79     23.75 o 
   7   3   5     1458.56     1452.85     25.46 o 
   8   3   5      219.59      220.74     14.59 o 
   9   3   5       43.60       50.48     12.87 o 
  10   3   5       33.20       28.26      8.94 o 
  11   3   5      220.36      199.62     17.38 o 
  12   3   5       43.37       34.53      9.10 o 
  13   3   5        0.75       -7.50      7.50 o 
 -13   4   5       14.44        4.85      9.22 o 
 -12   4   5      124.44      122.05     12.62 o 
 -11   4   5      100.83      127.86     12.13 o 
 -10   4   5        0.29        2.58      6.89 o 
  -9   4   5      579.82      592.84     17.87 o 
  -8   4   5      284.94      275.11      9.82 o 
  -7   4   5     2716.76     2631.25     24.47 o 
  -6   4   5      154.11      192.50      6.17 o 
  -5   4   5      283.79      298.48      5.16 o 
  -4   4   5     1565.49     1499.88     11.04 o 
  -3   4   5      865.65     1041.55      8.69 o 
  -2   4   5        6.18       -1.31      1.39 o 
  -1   4   5     7475.60     7950.62     42.24 o 
   0   4   5      742.44      827.99      8.62 o 
   1   4   5     1602.84     1715.01     14.65 o 
   2   4   5     4364.54     4329.95     28.12 o 
   3   4   5     3152.14     3368.62     29.88 o 
   4   4   5     1427.48     1488.38     14.47 o 
   5   4   5      618.75      552.45     10.16 o 
   6   4   5      399.52      424.08     11.82 o 
   7   4   5     1043.51     1027.26     30.23 o 
   8   4   5        2.01        6.04      5.41 o 
   9   4   5       93.35       95.14     11.35 o 
  10   4   5        0.09        4.12      7.28 o 
  11   4   5      198.27      187.05     16.65 o 
  12   4   5        0.18        6.38      7.29 o 
  13   4   5      108.74      113.92     13.71 o 
 -13   5   5        1.14        1.13     13.98 o 
 -12   5   5       29.30        7.14      7.68 o 
 -11   5   5       56.49       41.55      8.77 o 
 -10   5   5       24.47        7.95      5.93 o 
  -9   5   5        1.60        1.09      3.97 o 
  -8   5   5      417.20      393.48     12.97 o 
  -7   5   5       61.55       69.60      6.65 o 
  -6   5   5       39.39       69.31      5.02 o 
  -5   5   5      153.85      172.94      5.57 o 
  -4   5   5      115.01       85.51      3.00 o 
  -3   5   5     2722.02     2580.22     16.49 o 
  -2   5   5     1428.50     1421.46     12.96 o 
  -1   5   5      142.74      138.33      3.72 o 
   0   5   5        5.32       10.45      1.82 o 
   1   5   5      837.06     1006.23      9.65 o 
   2   5   5      633.56      652.51      7.51 o 
   3   5   5       37.78       53.16      2.74 o 
   4   5   5        1.29       -1.20      1.35 o 
   5   5   5       59.86       83.21      7.63 o 
   6   5   5      284.31      330.08     10.97 o 
   7   5   5      144.02      161.85     12.16 o 
   8   5   5      456.65      448.67     19.20 o 
   9   5   5      276.66      234.62     16.73 o 
  10   5   5       13.61       14.43      8.30 o 
  11   5   5        0.20        7.88      8.07 o 
  12   5   5       51.85       31.75     10.76 o 
 -12   6   5        0.36      -10.84     13.58 o 
 -11   6   5      126.21      149.13     15.52 o 
 -10   6   5      287.38      304.06     15.99 o 
  -9   6   5      846.09      907.38     18.52 o 
  -8   6   5        0.77        9.08      4.64 o 
  -7   6   5        0.45        3.28      4.10 o 
  -6   6   5       33.19       33.95      7.85 o 
  -5   6   5      384.95      390.36     10.12 o 
  -4   6   5     1169.48     1150.47     11.53 o 
  -3   6   5        1.56        3.23      2.34 o 
  -2   6   5      553.95      516.83      7.32 o 
  -1   6   5       19.61       17.33      1.78 o 
   0   6   5      134.13      135.58      3.55 o 
   1   6   5      316.68      345.40      5.67 o 
   2   6   5     2667.25     2906.37     21.25 o 
   3   6   5       23.06       14.50      2.27 o 
   4   6   5       47.17       59.77      4.00 o 
   5   6   5       69.51       46.67      6.49 o 
   6   6   5        1.85        8.34      5.56 o 
   7   6   5       61.94       63.05      9.28 o 
   8   6   5       10.56       13.65      8.02 o 
   9   6   5      139.93      155.01     17.84 o 
  10   6   5       21.23       17.17     10.22 o 
  11   6   5        9.54       10.35     17.49 o 
  12   6   5        4.31       -1.32     10.62 o 
 -12   7   5       76.27       66.71     21.71 o 
 -11   7   5        2.19       -9.77     15.78 o 
 -10   7   5      176.44      175.79     20.05 o 
  -9   7   5     1044.60     1027.34     22.53 o 
  -8   7   5      800.75      773.86     18.75 o 
  -7   7   5        6.08        4.32      5.54 o 
  -6   7   5      122.26      115.85      8.20 o 
  -5   7   5      520.79      469.02     10.36 o 
  -4   7   5     1186.69     1107.24     14.76 o 
  -3   7   5     1240.31     1188.86     12.62 o 
  -2   7   5      864.34      862.98     10.65 o 
  -1   7   5      129.67      124.81      3.57 o 
   0   7   5     2160.36     2234.50     15.59 o 
   1   7   5      478.42      453.89     10.16 o 
   2   7   5      947.20      976.23     12.81 o 
   3   7   5      484.93      455.65      8.54 o 
   4   7   5     1056.93     1083.65     20.80 o 
   5   7   5      311.93      220.31     12.75 o 
   6   7   5       19.27       11.08      8.40 o 
   7   7   5      816.81      794.17     23.63 o 
   8   7   5     1555.75     1491.57     40.75 o 
   9   7   5      193.71      231.71     24.94 o 
  10   7   5       71.10       73.41     14.86 o 
  11   7   5      200.29      193.28     21.89 o 
  12   7   5        0.11       -3.13      9.80 o 
 -12   8   5      105.49       94.54     25.61 o 
 -11   8   5       58.29       42.11     13.71 o 
 -10   8   5      108.18      100.42     15.84 o 
  -9   8   5      181.76      173.56     16.71 o 
  -8   8   5      111.62      102.80     10.79 o 
  -7   8   5        4.89       -0.88      5.17 o 
  -6   8   5     1109.85     1114.15     20.51 o 
  -5   8   5       11.47        2.32      3.58 o 
  -4   8   5       71.36       81.22      5.62 o 
  -3   8   5      721.24      691.39     10.60 o 
  -2   8   5      579.05      526.04     11.63 o 
  -1   8   5       20.91       28.99      3.31 o 
   0   8   5      373.81      396.19      7.52 o 
   1   8   5      135.35      164.72      7.25 o 
   2   8   5      331.31      317.24     12.00 o 
   3   8   5        3.73        3.40      3.67 o 
   4   8   5      168.69      209.25     20.68 o 
   5   8   5      136.67      112.66     10.53 o 
   6   8   5       89.32      115.20     11.69 o 
   7   8   5        0.16       -4.87      6.31 o 
   8   8   5      592.72      557.04     26.92 o 
   9   8   5      173.76      189.83     22.64 o 
  10   8   5       33.78       64.98     14.70 o 
  11   8   5       13.29       23.23     12.87 o 
  12   8   5        1.47       -4.89     10.34 o 
 -11   9   5        1.70       -2.85     17.43 o 
 -10   9   5       47.80       32.67     17.92 o 
  -9   9   5       66.36       75.50     10.83 o 
  -8   9   5       38.63       48.06      8.92 o 
  -7   9   5       23.41       24.51      6.53 o 
  -6   9   5      238.35      229.91     13.83 o 
  -5   9   5       16.72       20.98      5.52 o 
  -4   9   5      107.59       92.48      7.93 o 
  -3   9   5      241.28      187.36      8.34 o 
  -2   9   5      125.37      142.94      5.89 o 
  -1   9   5       55.89       51.22      4.23 o 
   0   9   5       19.78       26.77      3.97 o 
   1   9   5        0.44        1.40      3.77 o 
   2   9   5     2263.49     2200.98     24.96 o 
   3   9   5      877.74      942.80     19.93 o 
   4   9   5      137.22       99.90     11.98 o 
   5   9   5      357.02      335.10     15.99 o 
   6   9   5      419.72      392.86     18.18 o 
   7   9   5      225.97      250.67     16.91 o 
   8   9   5      951.17      916.62     27.98 o 
   9   9   5        0.22       -8.29      9.49 o 
  10   9   5      991.93      942.13     38.05 o 
  11   9   5       42.90       39.41     30.80 o 
 -11  10   5      209.18      171.87     30.68 o 
 -10  10   5        0.29       -9.10      9.10 o 
  -9  10   5      297.45      286.66     20.81 o 
  -8  10   5      874.91      879.54     28.64 o 
  -7  10   5       36.82       51.43      8.99 o 
  -6  10   5        1.00        8.21      5.55 o 
  -5  10   5      502.96      507.30     15.67 o 
  -4  10   5       17.58       19.84      5.59 o 
  -3  10   5      236.07      178.65     10.07 o 
  -2  10   5     3026.24     2669.93     29.71 o 
  -1  10   5       26.01       14.73      4.29 o 
   0  10   5      934.60      869.02     14.47 o 
   1  10   5       25.68       33.25      4.78 o 
   2  10   5     2299.19     2065.34     30.84 o 
   3  10   5       73.43       73.06      8.96 o 
   4  10   5       94.40       43.61      8.61 o 
   5  10   5      196.22      186.46     14.48 o 
   6  10   5      726.49      766.57     53.27 o 
   7  10   5        5.18       13.16      7.80 o 
   8  10   5      140.91      156.85     17.44 o 
   9  10   5      718.09      711.54     32.72 o 
  10  10   5       70.83       89.99     21.02 o 
  11  10   5        0.82       -0.89     12.45 o 
 -10  11   5       16.58       27.51     23.19 o 
  -9  11   5        3.50        0.75      9.71 o 
  -8  11   5        8.85       23.43     11.63 o 
  -7  11   5      111.03      134.72     14.37 o 
  -6  11   5       75.17       76.53     10.77 o 
  -5  11   5       33.10       33.04      7.14 o 
  -4  11   5      228.19      197.94     12.48 o 
  -3  11   5       37.95       34.15      8.89 o 
  -2  11   5      121.39      106.90     12.08 o 
  -1  11   5      235.30      203.40     13.07 o 
   0  11   5      266.69      279.89     24.48 o 
   1  11   5      398.04      381.14     30.49 o 
   2  11   5      302.43      274.67     14.20 o 
   3  11   5      106.22      113.57     11.37 o 
   4  11   5      151.48      212.81     18.48 o 
   5  11   5       36.56       43.81     12.59 o 
   6  11   5      121.41      122.00     13.22 o 
   7  11   5      266.96      278.27     19.40 o 
   8  11   5      333.54      383.54     47.13 o 
   9  11   5       28.46       23.33     11.92 o 
  10  11   5       37.81       23.94     12.84 o 
 -10  12   5       22.85       -3.46     13.19 o 
  -9  12   5        0.02        1.71     15.59 o 
  -8  12   5      383.57      392.74     23.04 o 
  -7  12   5      102.88      127.15     14.47 o 
  -6  12   5        6.95       -0.69      6.43 o 
  -5  12   5       45.00       27.29     10.95 o 
  -4  12   5       11.24       21.21      8.39 o 
  -3  12   5       11.46        9.53      6.83 o 
  -2  12   5       49.00       51.55     10.15 o 
  -1  12   5       51.70       64.74     10.57 o 
   0  12   5     1179.43     1038.93     37.15 o 
   1  12   5      161.66      147.56     21.65 o 
   2  12   5      110.69      126.51     15.19 o 
   3  12   5        8.78       28.61      9.66 o 
   4  12   5      177.33      205.99     19.36 o 
   5  12   5      163.61      165.02     15.30 o 
   6  12   5       24.19       12.25      8.64 o 
   7  12   5        9.69       28.64      9.93 o 
   8  12   5      346.98      416.77     60.93 o 
   9  12   5      107.90      113.81     17.90 o 
  10  12   5        3.80       22.15     12.06 o 
  -9  13   5      543.89      573.60     33.19 o 
  -8  13   5        4.31        5.32     10.47 o 
  -7  13   5      151.58      140.32     20.29 o 
  -6  13   5      181.89      190.88     21.57 o 
  -5  13   5       69.49       48.70     12.34 o 
  -4  13   5      203.22      201.05     17.44 o 
  -3  13   5      568.93      571.42     45.94 o 
  -2  13   5       37.61       62.67     10.99 o 
  -1  13   5      139.31      138.65     14.68 o 
   0  13   5        9.62        2.86      8.53 o 
   1  13   5      187.78      194.41     18.57 o 
   2  13   5      313.01      308.73     20.17 o 
   3  13   5      597.57      589.76     32.16 o 
   4  13   5      109.55       95.93     17.70 o 
   5  13   5      689.18      713.67     25.78 o 
   6  13   5      197.98      199.09     17.69 o 
   7  13   5       41.11       55.55     19.51 o 
   8  13   5      208.75      219.94     19.16 o 
   9  13   5      333.55      335.49     39.03 o 
  -8  14   5       97.03      161.49     21.79 o 
  -7  14   5       52.41       58.00     14.68 o 
  -6  14   5        9.02        8.79     10.22 o 
  -5  14   5       54.33       63.31     18.36 o 
  -4  14   5        0.11        3.55      9.05 o 
  -3  14   5       60.61       75.94     13.50 o 
  -2  14   5      138.99      167.32     21.07 o 
  -1  14   5      238.29      225.99     18.94 o 
   0  14   5      133.90      123.11     14.75 o 
   1  14   5      482.92      469.34     22.96 o 
   2  14   5      120.03      143.29     16.02 o 
   3  14   5      395.07      381.82     28.83 o 
   4  14   5       84.24       79.71     16.87 o 
   5  14   5      157.17      158.67     21.50 o 
   6  14   5        7.49       21.37     14.50 o 
   7  14   5       13.46       27.80     14.71 o 
   8  14   5        3.59       43.20     22.80 o 
  -7  15   5       13.95       33.33     16.87 o 
  -6  15   5       78.25      108.80     18.81 o 
  -5  15   5       39.18       41.96     12.87 o 
  -4  15   5       97.81       87.41     14.27 o 
  -3  15   5      296.34      288.25     22.00 o 
  -2  15   5      235.63      261.77     20.82 o 
  -1  15   5      153.43      143.63     16.66 o 
   0  15   5       77.12       64.15     13.41 o 
   1  15   5      266.66      282.29     27.01 o 
   2  15   5        0.90       12.18     10.17 o 
   3  15   5       27.30       38.11     18.40 o 
   4  15   5       19.05       34.07     33.16 o 
   5  15   5       77.25      102.77     18.81 o 
   6  15   5       19.56       27.79     26.50 o 
   7  15   5       37.77      107.09     29.54 o 
  -6  16   5        2.52       19.28     10.80 o 
  -5  16   5      386.90      404.65     28.76 o 
  -4  16   5       29.40       39.16     11.01 o 
  -3  16   5       63.34       48.08     12.70 o 
  -2  16   5        4.59       17.34     13.68 o 
  -1  16   5      202.62      219.44     35.26 o 
   0  16   5       54.89       36.76     11.65 o 
   1  16   5        0.66       -5.12     13.02 o 
   2  16   5      107.65      108.94     26.89 o 
   3  16   5      191.63      253.59     40.79 o 
   4  16   5      224.13      253.26     40.47 o 
   5  16   5        9.36       21.02     26.38 o 
   6  16   5       37.15       60.48     31.11 o 
  -5  17   5      685.05      688.03     49.92 o 
  -4  17   5      172.32      207.10     31.37 o 
  -3  17   5       30.00       56.61     13.06 o 
  -2  17   5      189.65      219.31     20.33 o 
  -1  17   5       42.28       71.86     16.53 o 
   0  17   5       54.26       62.87     14.08 o 
   1  17   5      201.14      208.82     26.42 o 
   2  17   5      543.51      570.26     49.49 o 
   3  17   5       29.00       46.58     25.92 o 
   4  17   5       71.44      108.24     30.60 o 
  -2  18   5      187.83      234.62     32.19 o 
  -1  18   5       13.47       18.93     16.23 o 
   0  18   5       37.85       44.01     37.22 o 
   1  18   5      198.69      196.22     26.53 o 
   2  18   5      120.31       20.43     11.49 o 
 -13   0   6       20.96       14.13     12.01 o 
 -12   0   6       63.40       71.14     12.25 o 
 -11   0   6      363.37      365.68     29.50 o 
 -10   0   6        0.67       -1.41      6.30 o 
  -9   0   6       38.21       36.06     14.18 o 
  -8   0   6      104.58       90.43     11.05 o 
  -7   0   6        8.03        4.95      4.06 o 
  -6   0   6      124.38       63.83      5.02 o 
  -5   0   6       10.08        9.02      2.50 o 
  -4   0   6      117.21      131.98      5.09 o 
  -3   0   6     1141.41     1322.33     14.78 o 
  -2   0   6     1859.96     2029.69     24.34 o 
  -1   0   6        1.95       -2.54      2.54 o 
   0   0   6     2456.64     2393.69    177.37 o 
   1   0   6     5174.88     5132.66     48.72 o 
   2   0   6     6978.80     7127.89     55.99 o 
   3   0   6     3472.20     3924.99     36.12 o 
   4   0   6     8187.74     8796.06     71.45 o 
   5   0   6     3094.08     3524.75     36.96 o 
   6   0   6     4981.65     5370.45     53.19 o 
   7   0   6        0.23       12.26      4.15 o 
   8   0   6      143.14      113.90     12.97 o 
   9   0   6      252.26      250.33     20.12 o 
  10   0   6        1.52       22.52      9.88 o 
  11   0   6        6.15       -2.78     16.74 o 
  12   0   6      177.75      163.34     52.37 o 
  13   0   6       32.79       19.84     13.60 o 
 -13   1   6      431.32      471.99     21.56 o 
 -12   1   6      164.27      167.59     12.52 o 
 -11   1   6      661.72      674.13     18.98 o 
 -10   1   6       44.94       40.21      8.37 o 
  -9   1   6        0.83        6.51      4.40 o 
  -8   1   6       23.18       20.50      4.74 o 
  -7   1   6      594.33      604.23     10.52 o 
  -6   1   6       18.91       16.85      2.22 o 
  -5   1   6      225.91      214.97      4.75 o 
  -4   1   6     1850.72     1965.28     13.85 o 
  -3   1   6       20.43       17.25      1.77 o 
  -2   1   6     4539.35     4860.92     31.28 o 
  -1   1   6      717.41      680.49      9.06 o 
   0   1   6     1799.70     1832.21     15.41 o 
   1   1   6     3234.10     3067.87     22.86 o 
   2   1   6      537.93      577.43      7.54 o 
   3   1   6      257.12      258.89      5.56 o 
   4   1   6     1272.49     1326.02     13.99 o 
   5   1   6       68.97       91.54      4.72 o 
   6   1   6      290.60      289.94      7.53 o 
   7   1   6        9.15        6.68      4.59 o 
   8   1   6      708.76      718.25     21.38 o 
   9   1   6        0.88        1.89      5.09 o 
  10   1   6       26.62       13.67      7.03 o 
  11   1   6       88.23       78.79     10.54 o 
  12   1   6      330.27      358.49     20.16 o 
  13   1   6        2.92       -7.54      7.54 o 
 -13   2   6      542.07      558.91     31.04 o 
 -12   2   6       23.50       11.11     10.55 o 
 -11   2   6       27.99       25.35      6.76 o 
 -10   2   6      101.95      105.60      9.15 o 
  -9   2   6      279.97      265.69     12.66 o 
  -8   2   6      121.94      107.94      7.11 o 
  -7   2   6       71.43       79.44      5.49 o 
  -6   2   6      220.97      215.54      5.33 o 
  -5   2   6     4465.13     4679.38     25.68 o 
  -4   2   6      676.26      752.54      7.52 o 
  -3   2   6      956.99      989.44     10.78 o 
  -2   2   6     5032.07     5427.99     32.06 o 
  -1   2   6      629.52      626.32      7.57 o 
   0   2   6       83.09       92.28      3.76 o 
   1   2   6      751.67      733.67      9.81 o 
   2   2   6      251.72      339.45      5.87 o 
   3   2   6      383.61      414.12      6.99 o 
   4   2   6     2582.14     2711.20     22.16 o 
   5   2   6     1519.31     1492.91     15.97 o 
   6   2   6       88.24       83.95      5.50 o 
   7   2   6      300.85      309.32     12.39 o 
   8   2   6       42.71       56.62      8.23 o 
   9   2   6       10.50       12.61      6.39 o 
  10   2   6      291.58      288.64     16.24 o 
  11   2   6       14.61       10.03      6.73 o 
  12   2   6        1.61        3.34      7.66 o 
  13   2   6      272.17      285.94     26.52 o 
 -13   3   6        3.89       -1.25      8.60 o 
 -12   3   6        7.12        7.68      7.12 o 
 -11   3   6      293.96      320.53     16.69 o 
 -10   3   6      540.84      560.94     18.48 o 
  -9   3   6        0.12       -2.65      3.82 o 
  -8   3   6        2.18        3.07      3.77 o 
  -7   3   6       78.60       67.46      4.91 o 
  -6   3   6      297.62      322.57      6.71 o 
  -5   3   6       27.37       48.03      2.66 o 
  -4   3   6     3608.97     3829.49     21.24 o 
  -3   3   6     8049.28     8746.95     44.95 o 
  -2   3   6      973.48     1088.09     10.94 o 
  -1   3   6       30.50       17.91      2.00 o 
   0   3   6     8609.24     8717.12     49.05 o 
   1   3   6     1814.46     1895.64     18.49 o 
   2   3   6      764.30      789.08      9.09 o 
   3   3   6      359.18      308.19      6.11 o 
   4   3   6     1613.91     1687.37     16.25 o 
   5   3   6      133.61      138.12      5.58 o 
   6   3   6       58.66       68.49     12.44 o 
   7   3   6      340.57      312.83     12.09 o 
   8   3   6      350.85      379.39     41.41 o 
   9   3   6       12.27        6.29      6.23 o 
  10   3   6      558.73      492.37     35.33 o 
  11   3   6      271.93      287.57     17.41 o 
  12   3   6      101.50       86.81     11.93 o 
  13   3   6        6.13        6.56     15.26 o 
 -13   4   6        9.09       13.66     16.27 o 
 -12   4   6       17.72       15.05      7.56 o 
 -11   4   6        8.34        3.94      6.47 o 
 -10   4   6      106.57       97.98      9.84 o 
  -9   4   6       20.72       24.49      6.59 o 
  -8   4   6       20.80       21.39      6.36 o 
  -7   4   6      115.38      122.41      6.22 o 
  -6   4   6      913.31      919.76     12.07 o 
  -5   4   6       52.26       65.00      2.78 o 
  -4   4   6      670.44      703.35      7.95 o 
  -3   4   6     4912.59     5140.56     27.45 o 
  -2   4   6     3738.36     4281.84     24.90 o 
  -1   4   6       85.57       89.59      3.44 o 
   0   4   6      338.41      336.20      5.64 o 
   1   4   6       47.21       45.19      2.96 o 
   2   4   6     2832.83     3041.89     23.57 o 
   3   4   6      102.19      116.31      4.21 o 
   4   4   6      142.38      167.44      5.16 o 
   5   4   6      924.85      946.46     11.70 o 
   6   4   6      291.37      281.41     11.17 o 
   7   4   6        2.91        3.80      4.70 o 
   8   4   6      107.35      109.26     11.20 o 
   9   4   6       41.35       30.85     12.14 o 
  10   4   6       56.04       52.14     10.24 o 
  11   4   6        1.26        4.63      7.55 o 
  12   4   6       29.99       17.54      8.81 o 
  13   4   6       53.40       52.41     10.91 o 
 -13   5   6      112.08       63.87     21.68 o 
 -12   5   6       66.60       42.77     23.28 o 
 -11   5   6      200.16      178.25     13.98 o 
 -10   5   6       45.55       26.20      7.09 o 
  -9   5   6      791.40      779.54     20.95 o 
  -8   5   6      303.18      323.09     15.26 o 
  -7   5   6      111.56       98.99      7.55 o 
  -6   5   6        1.95        3.59      2.43 o 
  -5   5   6      116.27      127.97      5.08 o 
  -4   5   6       47.40       61.73      2.96 o 
  -3   5   6     4077.09     4235.27     24.03 o 
  -2   5   6     1922.21     2130.60     16.16 o 
  -1   5   6      166.70      214.70      4.34 o 
   0   5   6     3156.16     3489.48     22.79 o 
   1   5   6     2900.21     3357.57     26.19 o 
   2   5   6     1329.26     1585.47     13.85 o 
   3   5   6     3787.28     3923.82     29.04 o 
   4   5   6       92.39       74.55      3.36 o 
   5   5   6      392.24      375.60     17.28 o 
   6   5   6       95.16       98.96     11.25 o 
   7   5   6      107.58      107.26     10.74 o 
   8   5   6       30.06       26.50      7.78 o 
   9   5   6       42.94       43.39     11.65 o 
  10   5   6        7.37       16.00      8.44 o 
  11   5   6      755.83      708.06     34.29 o 
  12   5   6       67.33       81.35     25.40 o 
 -12   6   6      129.61      121.80     33.79 o 
 -11   6   6       36.29       27.75     11.47 o 
 -10   6   6      708.00      666.94     30.56 o 
  -9   6   6        0.75        7.95      4.53 o 
  -8   6   6      115.09      125.43      8.97 o 
  -7   6   6      545.44      534.89     13.89 o 
  -6   6   6      147.82      161.18      7.77 o 
  -5   6   6     5421.53     5358.53     41.18 o 
  -4   6   6      471.97      479.40      9.86 o 
  -3   6   6      656.75      667.21      8.70 o 
  -2   6   6     3455.54     3478.93     20.89 o 
  -1   6   6      411.38      427.73      7.26 o 
   0   6   6      467.20      494.64      6.83 o 
   1   6   6     2890.51     2843.33     18.30 o 
   2   6   6        1.73        0.74      1.53 o 
   3   6   6      281.63      297.52      5.89 o 
   4   6   6      177.53      163.35      6.65 o 
   5   6   6      545.82      596.44     15.95 o 
   6   6   6     1569.93     1510.43     29.74 o 
   7   6   6       68.45       99.40     10.67 o 
   8   6   6        7.22       -4.28      9.12 o 
   9   6   6     1340.30     1363.34     41.35 o 
  10   6   6        0.08        3.16      9.76 o 
  11   6   6      120.93      112.77     18.20 o 
  12   6   6      222.24      208.70     23.36 o 
 -12   7   6       16.20        6.30     25.08 o 
 -11   7   6      124.03      130.35     31.86 o 
 -10   7   6      121.82      146.39     18.35 o 
  -9   7   6       20.83       23.40      7.47 o 
  -8   7   6      148.71      165.29     12.31 o 
  -7   7   6      296.83      306.66     11.97 o 
  -6   7   6       73.62       78.97      6.46 o 
  -5   7   6     2083.85     2029.65     26.27 o 
  -4   7   6      214.18      158.79      7.31 o 
  -3   7   6     1030.57      983.46     11.65 o 
  -2   7   6      328.24      312.17      7.85 o 
  -1   7   6      106.59      149.68      3.92 o 
   0   7   6        4.53        4.98      1.74 o 
   1   7   6      384.50      443.98      7.23 o 
   2   7   6      533.40      521.01     10.72 o 
   3   7   6      411.23      430.15      8.67 o 
   4   7   6      494.03      458.70     15.99 o 
   5   7   6      571.55      627.12     19.22 o 
   6   7   6       22.45       23.42      7.26 o 
   7   7   6      150.14      126.40     12.30 o 
   8   7   6       36.01       36.59     10.47 o 
   9   7   6       87.21       82.36     21.63 o 
  10   7   6      505.34      528.72     44.54 o 
  11   7   6      190.09      208.63     22.09 o 
  12   7   6       26.32       24.21     13.09 o 
 -12   8   6       69.11       59.54     21.84 o 
 -11   8   6        9.62       26.01     11.99 o 
 -10   8   6        9.95       21.99     10.95 o 
  -9   8   6       14.01       13.67      9.07 o 
  -8   8   6      765.78      756.26     22.27 o 
  -7   8   6      207.76      220.06     13.85 o 
  -6   8   6      395.60      425.89     15.41 o 
  -5   8   6      131.60      155.73      9.48 o 
  -4   8   6      683.47      645.15     15.40 o 
  -3   8   6      163.41      121.82      5.79 o 
  -2   8   6      247.43      233.99      6.15 o 
  -1   8   6      159.96      125.70      4.94 o 
   0   8   6      914.39      828.73     10.00 o 
   1   8   6       52.83       48.13      4.10 o 
   2   8   6      522.09      529.65     10.31 o 
   3   8   6        1.93        1.17      3.42 o 
   4   8   6      288.06      273.72     13.97 o 
   5   8   6      140.66      135.87     11.51 o 
   6   8   6      290.06      313.32     16.42 o 
   7   8   6      152.88      146.40     13.21 o 
   8   8   6       45.11       49.32     11.75 o 
   9   8   6       29.45       49.16     17.03 o 
  10   8   6      301.02      298.66     25.55 o 
  11   8   6      273.65      260.54     25.37 o 
  12   8   6        0.22        3.02     14.96 o 
 -11   9   6      296.62      299.78     27.85 o 
 -10   9   6        0.06        0.70      9.45 o 
  -9   9   6        0.49       -5.48      5.48 o 
  -8   9   6       27.46       27.22      9.64 o 
  -7   9   6      335.57      353.60     15.72 o 
  -6   9   6      170.65      170.30     12.26 o 
  -5   9   6        4.64       -0.97      4.44 o 
  -4   9   6      259.83      222.97     11.62 o 
  -3   9   6      783.47      701.96     14.79 o 
  -2   9   6     1450.76     1340.55     16.73 o 
  -1   9   6     1036.02      990.01     14.04 o 
   0   9   6     2384.74     2208.91     23.08 o 
   1   9   6     1667.19     1616.44     20.83 o 
   2   9   6      107.60       75.50      5.94 o 
   3   9   6      372.87      359.54     13.24 o 
   4   9   6        3.23        5.62      5.72 o 
   5   9   6      467.39      395.85     17.82 o 
   6   9   6       31.91       15.16     10.31 o 
   7   9   6      311.68      354.36     18.61 o 
   8   9   6        0.09       -2.47      7.91 o 
   9   9   6      250.65      228.13     22.01 o 
  10   9   6       48.16       45.23     17.82 o 
  11   9   6      536.21      563.17     32.08 o 
 -11  10   6       94.22       53.64     14.71 o 
 -10  10   6        4.28        5.33     14.13 o 
  -9  10   6       14.54        9.98      7.92 o 
  -8  10   6      264.63      282.25     17.58 o 
  -7  10   6       49.95       38.25     15.26 o 
  -6  10   6        6.74        7.55      5.83 o 
  -5  10   6       11.13        3.36      4.68 o 
  -4  10   6       13.35        7.28      4.56 o 
  -3  10   6       48.33       34.68      5.63 o 
  -2  10   6      937.94      829.18     17.26 o 
  -1  10   6        4.54       22.00      3.97 o 
   0  10   6       67.57       61.48     10.30 o 
   1  10   6     1906.76     1899.51     23.71 o 
   2  10   6      166.78      190.89     10.70 o 
   3  10   6       79.03       68.33      9.65 o 
   4  10   6      115.97      120.96     15.74 o 
   5  10   6       24.92       29.51      8.45 o 
   6  10   6      162.30      193.76     15.51 o 
   7  10   6      117.60      118.94     20.40 o 
   8  10   6       83.12       91.19     23.40 o 
   9  10   6      162.51      176.96     24.88 o 
  10  10   6       48.52       26.84     17.61 o 
  11  10   6        5.79      -11.49     18.83 o 
 -10  11   6       16.34        7.76     10.94 o 
  -9  11   6        1.96        4.57     11.78 o 
  -8  11   6       22.97       28.44      9.28 o 
  -7  11   6     1317.17     1365.80     45.93 o 
  -6  11   6       24.55       24.74      7.67 o 
  -5  11   6      485.46      460.68     22.24 o 
  -4  11   6      933.27      876.94     29.07 o 
  -3  11   6      148.62      205.27     21.16 o 
  -2  11   6      449.41      355.39     18.02 o 
  -1  11   6       28.52       26.80      8.96 o 
   0  11   6      700.41      633.48     15.97 o 
   1  11   6      147.86      178.83     14.47 o 
   2  11   6       37.44       39.09     13.66 o 
   3  11   6      177.02      186.96     12.25 o 
   4  11   6      801.81      825.62     28.27 o 
   5  11   6       39.77       51.23      9.26 o 
   6  11   6      795.75      808.89     39.14 o 
   7  11   6      432.66      465.95     21.98 o 
   8  11   6       23.76       32.46     17.35 o 
   9  11   6      236.60      272.20     28.51 o 
  10  11   6      135.51      150.06     19.98 o 
 -10  12   6       38.36       81.67     16.69 o 
  -9  12   6      102.41       95.37     19.27 o 
  -8  12   6       36.50       38.97     10.23 o 
  -7  12   6      335.73      330.31     21.56 o 
  -6  12   6      276.57      286.27     21.47 o 
  -5  12   6      100.00      109.50     13.26 o 
  -4  12   6       13.81       17.08      8.01 o 
  -3  12   6       41.09       57.80     19.04 o 
  -2  12   6        0.08        5.63      7.59 o 
  -1  12   6       61.11       42.28     10.00 o 
   0  12   6        0.20       -1.35      7.63 o 
   1  12   6      134.23      141.33     14.23 o 
   2  12   6       10.35       25.30      9.42 o 
   3  12   6      143.79      143.34     18.12 o 
   4  12   6       67.03       62.62     14.86 o 
   5  12   6       21.69       22.78      8.94 o 
   6  12   6      216.49      228.79     17.90 o 
   7  12   6       28.96       47.62     11.21 o 
   8  12   6       19.55       34.67     10.22 o 
   9  12   6      365.18      357.20     28.30 o 
  10  12   6       31.73       17.75     32.34 o 
  -9  13   6      134.46      154.27     21.21 o 
  -8  13   6      319.13      290.69     21.60 o 
  -7  13   6      244.48      273.40     26.03 o 
  -6  13   6      216.16      246.73     24.06 o 
  -5  13   6        4.09        8.55      7.83 o 
  -4  13   6      152.21      138.12     15.39 o 
  -3  13   6       42.03       39.72     10.09 o 
  -2  13   6        1.66        6.28      8.21 o 
  -1  13   6        2.14        0.49      7.74 o 
   0  13   6       65.60       81.01     12.45 o 
   1  13   6       34.20       51.24     12.31 o 
   2  13   6      528.70      494.58     22.91 o 
   3  13   6       80.37       83.14     15.76 o 
   4  13   6       49.52       61.97     16.34 o 
   5  13   6      169.06      212.55     23.45 o 
   6  13   6      650.33      742.45     35.88 o 
   7  13   6       55.64       30.72     37.09 o 
   8  13   6       35.52       52.65     21.88 o 
   9  13   6      120.89      120.30     30.70 o 
  -8  14   6      178.60      179.81     31.86 o 
  -7  14   6       27.13       23.30     27.41 o 
  -6  14   6       92.24       75.54     15.58 o 
  -5  14   6      864.70      869.05     37.07 o 
  -4  14   6        1.33        6.69      8.52 o 
  -3  14   6       45.51       54.13     11.51 o 
  -2  14   6       54.04       26.85     10.13 o 
  -1  14   6       17.09       13.11      9.56 o 
   0  14   6       12.23       16.96     11.97 o 
   1  14   6       72.19       65.95     11.34 o 
   2  14   6     1062.71     1033.55     32.47 o 
   3  14   6       74.86       91.04     24.91 o 
   4  14   6        8.39       18.61     13.39 o 
   5  14   6      435.48      427.41     30.22 o 
   6  14   6      347.71      364.14     29.99 o 
   7  14   6       77.97      113.55     39.05 o 
   8  14   6       36.01       17.90     14.16 o 
  -7  15   6      172.02      204.21     24.90 o 
  -6  15   6      387.68      360.08     29.99 o 
  -5  15   6       75.44       73.85     15.90 o 
  -4  15   6       42.78       35.56     11.18 o 
  -3  15   6       60.22       47.53     15.58 o 
  -2  15   6      143.79      132.31     21.37 o 
  -1  15   6      104.76      115.88     15.46 o 
   0  15   6      172.76      189.92     25.11 o 
   1  15   6      490.78      536.39     25.09 o 
   2  15   6      234.35      238.16     26.84 o 
   3  15   6      103.31       82.24     16.96 o 
   4  15   6      251.69      285.96     27.01 o 
   5  15   6       11.13       16.57     16.67 o 
   6  15   6       29.46       40.58     22.02 o 
   7  15   6       18.69       28.25     26.05 o 
  -6  16   6      111.64      126.05     18.83 o 
  -5  16   6      353.21      376.46     66.58 o 
  -4  16   6        9.29       17.41     10.41 o 
  -3  16   6      109.54      120.26     16.33 o 
  -2  16   6        8.74       14.03     10.05 o 
  -1  16   6      139.58      146.23     16.94 o 
   0  16   6      204.20      201.34     34.87 o 
   1  16   6       32.04       46.62     17.40 o 
   2  16   6       79.80       74.33     14.09 o 
   3  16   6      100.21      140.23     44.99 o 
   4  16   6        2.21       56.24     25.03 o 
   5  16   6      187.02      149.82     37.02 o 
   6  16   6       52.28       70.51     32.36 o 
  -4  17   6      266.62      331.08     40.12 o 
  -3  17   6        9.70       25.39     13.09 o 
  -2  17   6      279.70      290.69     23.57 o 
  -1  17   6      166.53      180.11     18.72 o 
   0  17   6      966.26      988.05     34.89 o 
   1  17   6       57.55       59.26     13.68 o 
   2  17   6      123.63      124.74     34.82 o 
   3  17   6      147.07      177.63     37.80 o 
   4  17   6        6.02       56.87     26.88 o 
  -2  18   6      105.25      143.20     17.62 o 
  -1  18   6        0.03        9.51     16.14 o 
   0  18   6       18.17       24.45     17.85 o 
   1  18   6       95.75      126.07     28.63 o 
 -13   1   7       26.13       18.58      7.35 o 
 -12   1   7       98.91      103.98     10.68 o 
 -11   1   7       53.62       43.50      7.55 o 
 -10   1   7       61.37       57.11      8.02 o 
  -9   1   7      593.72      600.91     17.25 o 
  -8   1   7      326.44      338.23     11.14 o 
  -7   1   7     1520.24     1548.71     17.19 o 
  -6   1   7      351.75      341.94      7.43 o 
  -5   1   7       28.71       14.35      2.01 o 
  -4   1   7       22.28       24.04      2.00 o 
  -3   1   7      248.34      270.51      4.82 o 
  -2   1   7    10259.34    10794.57     61.60 o 
  -1   1   7      571.73      531.99      9.86 o 
   0   1   7     2723.89     2700.03     52.63 o 
   1   1   7     2207.51     2191.70     18.49 o 
   2   1   7     5016.11     5393.13     29.75 o 
   3   1   7        1.17       11.84      2.31 o 
   4   1   7     3474.21     3784.22     28.47 o 
   5   1   7      572.56      644.64     10.45 o 
   6   1   7      397.41      380.45      8.69 o 
   7   1   7      427.63      468.12     13.89 o 
   8   1   7     1470.72     1460.38     48.06 o 
   9   1   7      486.36      503.99     27.80 o 
  10   1   7       47.12       42.98      8.31 o 
  11   1   7       11.30       12.25      7.21 o 
  12   1   7      254.53      223.97     16.48 o 
  13   1   7       55.57       59.18     23.40 o 
 -13   2   7      110.27       89.17     11.66 o 
 -12   2   7       10.68        1.24     11.37 o 
 -11   2   7      141.33      145.08     11.26 o 
 -10   2   7      366.91      387.95     13.77 o 
  -9   2   7      662.41      661.40     18.15 o 
  -8   2   7       37.15       29.14      4.45 o 
  -7   2   7      429.56      411.65     11.03 o 
  -6   2   7     2672.66     2799.58     21.66 o 
  -5   2   7      122.28      136.72      4.18 o 
  -4   2   7       39.99       22.83      1.99 o 
  -3   2   7      159.00      128.36      3.89 o 
  -2   2   7     3088.59     3230.45     23.83 o 
  -1   2   7      413.64      436.76      6.63 o 
   0   2   7     1005.77     1111.49     10.89 o 
   1   2   7     1510.65     1443.24     26.88 o 
   2   2   7      349.33      369.22      6.73 o 
   3   2   7       14.01       13.29      2.27 o 
   4   2   7     6408.95     6573.10     43.42 o 
   5   2   7       48.09       56.76      4.37 o 
   6   2   7        0.00        3.34      2.70 o 
   7   2   7       14.20       26.32     11.13 o 
   8   2   7      397.19      443.30     17.32 o 
   9   2   7      652.98      647.48     22.41 o 
  10   2   7      195.23      170.23     13.14 o 
  11   2   7       21.82       13.55      6.75 o 
  12   2   7        0.77        8.28      7.75 o 
  13   2   7        0.31        0.94      8.37 o 
 -13   3   7      114.32      102.58     14.57 o 
 -12   3   7      619.47      666.82     22.66 o 
 -11   3   7      221.32      232.90     15.16 o 
 -10   3   7       41.23       42.59      7.69 o 
  -9   3   7       57.33       47.01      6.52 o 
  -8   3   7        1.01        0.89      3.06 o 
  -7   3   7      981.08      971.00     15.13 o 
  -6   3   7      273.80      272.82      6.72 o 
  -5   3   7      208.34      217.09      4.78 o 
  -4   3   7      360.03      434.04      6.01 o 
  -3   3   7       33.26       45.36      2.78 o 
  -2   3   7      450.29      484.39      6.92 o 
  -1   3   7     1423.09     1475.37     12.77 o 
   0   3   7      242.26      247.65      5.33 o 
   1   3   7      438.86      436.14      7.90 o 
   2   3   7      119.11      147.17      4.47 o 
   3   3   7       18.74       24.80      2.75 o 
   4   3   7      162.31      153.51      5.30 o 
   5   3   7      479.43      442.00      9.03 o 
   6   3   7      702.48      727.74     17.18 o 
   7   3   7      264.24      261.56     11.64 o 
   8   3   7      559.45      534.72     19.60 o 
   9   3   7       66.29       72.09     10.32 o 
  10   3   7      711.29      697.12     25.23 o 
  11   3   7       35.93       20.94      7.90 o 
  12   3   7        0.30       -7.05      7.05 o 
  13   3   7      114.81      126.01     13.76 o 
 -13   4   7       83.84      111.71     25.64 o 
 -12   4   7        0.05       -7.36      7.36 o 
 -11   4   7       87.20       85.31     10.49 o 
 -10   4   7       37.01       41.95     11.01 o 
  -9   4   7       25.51       30.28      5.93 o 
  -8   4   7      227.40      232.24      9.65 o 
  -7   4   7       48.92       53.67      4.43 o 
  -6   4   7      240.90      243.78      7.93 o 
  -5   4   7      151.91      157.46      4.07 o 
  -4   4   7     1012.64     1108.44      9.99 o 
  -3   4   7     3748.28     3742.39     24.52 o 
  -2   4   7      768.57      802.77      8.94 o 
  -1   4   7      229.56      281.85      5.98 o 
   0   4   7     4053.42     4307.19     26.22 o 
   1   4   7      177.76      135.19      4.30 o 
   2   4   7      236.12      240.68      7.75 o 
   3   4   7     1080.65     1071.48     12.01 o 
   4   4   7        6.14       18.29      3.00 o 
   5   4   7       73.24       97.22      4.76 o 
   6   4   7       21.39       24.68      4.65 o 
   7   4   7      320.41      344.17     28.65 o 
   8   4   7      338.05      351.23     17.04 o 
   9   4   7      246.90      232.26     16.65 o 
  10   4   7        5.14        4.89      6.78 o 
  11   4   7      823.48      816.20     28.64 o 
  12   4   7        0.24        0.23      6.98 o 
  13   4   7       28.67       26.18     19.83 o 
 -12   5   7       26.96       19.51     11.38 o 
 -11   5   7      331.99      363.34     28.49 o 
 -10   5   7        5.75        2.08      7.46 o 
  -9   5   7       18.64       23.52      5.85 o 
  -8   5   7      310.67      303.53     12.16 o 
  -7   5   7      200.25      205.66      9.68 o 
  -6   5   7      213.13      225.42      6.46 o 
  -5   5   7      129.12      118.65      5.08 o 
  -4   5   7      371.17      441.50      6.30 o 
  -3   5   7       92.42      100.90      4.65 o 
  -2   5   7     1630.75     1728.52     13.99 o 
  -1   5   7     2290.27     2466.55     17.29 o 
   0   5   7       37.78       17.00      2.45 o 
   1   5   7      371.13      425.54      7.12 o 
   2   5   7     1714.20     1854.76     14.90 o 
   3   5   7      584.59      678.41      8.82 o 
   4   5   7      532.83      576.82      9.09 o 
   5   5   7       82.55       93.23      6.62 o 
   6   5   7       26.76       55.73      6.75 o 
   7   5   7      155.40      142.23     20.47 o 
   8   5   7       37.00       44.46      8.61 o 
   9   5   7       78.85       90.92     11.84 o 
  10   5   7       66.92       57.58     10.52 o 
  11   5   7        2.08       -1.50      7.78 o 
  12   5   7       16.80        2.71      9.89 o 
 -12   6   7        3.19       -5.56      9.12 o 
 -11   6   7        2.82        6.42      9.78 o 
 -10   6   7      276.00      308.93     25.28 o 
  -9   6   7        6.35        5.70      6.44 o 
  -8   6   7       75.31       62.73      8.33 o 
  -7   6   7        1.45       -2.94      4.25 o 
  -6   6   7     1863.67     1769.60     21.62 o 
  -5   6   7     1437.64     1413.77     18.17 o 
  -4   6   7       36.97       40.46      3.44 o 
  -3   6   7     1351.22     1272.16     13.29 o 
  -2   6   7      539.28      520.66      7.67 o 
  -1   6   7       77.94      102.96      3.92 o 
   0   6   7        6.38        7.31      1.91 o 
   1   6   7       15.81       12.72      1.89 o 
   2   6   7        0.52        3.89      1.74 o 
   3   6   7        2.59        3.75      3.40 o 
   4   6   7      769.32      728.03     11.61 o 
   5   6   7      102.55       75.58      7.43 o 
   6   6   7        2.92       -3.69      7.15 o 
   7   6   7       67.54       88.38     12.73 o 
   8   6   7      267.81      307.64     22.52 o 
   9   6   7        1.69       -2.71      8.38 o 
  10   6   7        3.52        4.82     12.85 o 
  11   6   7       29.55       29.23     12.79 o 
  12   6   7        4.98      -13.79     16.59 o 
 -12   7   7      102.78      114.13     30.10 o 
 -11   7   7       13.06        0.07      9.87 o 
 -10   7   7       93.36       91.18     15.10 o 
  -9   7   7     1700.65     1725.39     34.10 o 
  -8   7   7       60.23       63.39     12.68 o 
  -7   7   7      614.80      594.03     21.31 o 
  -6   7   7     1154.32     1097.71     23.07 o 
  -5   7   7     1090.73     1142.24     26.06 o 
  -4   7   7      486.29      496.83     12.45 o 
  -3   7   7      133.80      120.43      4.96 o 
  -2   7   7        9.50       12.60      3.48 o 
  -1   7   7      644.52      586.65      7.52 o 
   0   7   7      687.30      663.70      8.02 o 
   1   7   7       44.58       45.98      3.27 o 
   2   7   7      399.86      352.76      7.11 o 
   3   7   7       87.98       76.31      4.47 o 
   4   7   7        1.24       -0.49      3.73 o 
   5   7   7      172.11      175.80     12.40 o 
   6   7   7      123.85       88.31     10.11 o 
   7   7   7     1565.75     1586.02     33.15 o 
   8   7   7       96.88       84.14     13.59 o 
   9   7   7       93.94       87.98     14.77 o 
  10   7   7        6.17       -2.87      8.67 o 
  11   7   7      294.19      317.13     27.32 o 
  12   7   7       61.18       82.58     17.25 o 
 -12   8   7       15.76       -3.67     14.42 o 
 -11   8   7       58.59       86.11     23.52 o 
 -10   8   7       44.40       56.49     10.79 o 
  -9   8   7        1.62        4.33      6.31 o 
  -8   8   7      148.82      179.30     13.29 o 
  -7   8   7      469.39      446.79     17.03 o 
  -6   8   7      229.43      217.27     12.68 o 
  -5   8   7      201.78      174.59     10.14 o 
  -4   8   7     1421.38     1329.34     27.95 o 
  -3   8   7       22.43       24.99      3.43 o 
  -2   8   7      778.02      746.92     11.23 o 
  -1   8   7      625.32      618.06     10.15 o 
   0   8   7      645.40      623.82      9.26 o 
   1   8   7      736.79      690.74     11.56 o 
   2   8   7     1113.67     1131.70     15.09 o 
   3   8   7       32.29       42.67      5.28 o 
   4   8   7        0.12       -1.78      5.39 o 
   5   8   7      367.69      408.10     30.36 o 
   6   8   7       24.06       31.60      8.48 o 
   7   8   7      276.18      275.12     26.56 o 
   8   8   7       41.40       35.67     11.12 o 
   9   8   7       19.14       12.39     10.14 o 
  10   8   7      211.79      197.34     21.39 o 
  11   8   7      237.42      177.68     21.66 o 
 -11   9   7       36.18       33.47     13.70 o 
 -10   9   7        0.03        7.16     11.56 o 
  -9   9   7      506.42      499.64     25.51 o 
  -8   9   7       14.60       18.69      7.11 o 
  -7   9   7      213.05      202.67     13.97 o 
  -6   9   7       27.76       22.75      5.97 o 
  -5   9   7      144.61      165.57     10.36 o 
  -4   9   7      113.06       83.22      8.36 o 
  -3   9   7      120.07      106.75      8.06 o 
  -2   9   7     4126.36     3928.53     33.47 o 
  -1   9   7      248.19      256.46      7.74 o 
   0   9   7        3.70       -3.02      3.02 o 
   1   9   7      186.49      182.01      9.15 o 
   2   9   7      677.55      665.63     14.96 o 
   3   9   7      272.94      229.74     11.15 o 
   4   9   7        0.05        5.04      6.00 o 
   5   9   7       12.29        2.23      6.34 o 
   6   9   7      900.61      882.72     50.09 o 
   7   9   7      135.22      155.86     13.99 o 
   8   9   7       41.87       32.26     11.37 o 
   9   9   7      549.05      541.26     29.20 o 
  10   9   7      315.74      302.46     26.38 o 
  11   9   7        2.24       -9.44     19.91 o 
 -11  10   7       93.30       79.71     22.88 o 
 -10  10   7      133.99      169.86     18.81 o 
  -9  10   7        9.68       15.71      7.94 o 
  -8  10   7      467.60      438.28     18.96 o 
  -7  10   7      345.95      348.29     17.72 o 
  -6  10   7      221.80      246.55     14.94 o 
  -5  10   7       65.83       60.84      7.58 o 
  -4  10   7      546.96      509.21     15.20 o 
  -3  10   7       95.45       86.24     10.24 o 
  -2  10   7     1294.33     1195.50     20.98 o 
  -1  10   7      213.19      221.99      8.97 o 
   0  10   7     1210.91     1062.05     20.04 o 
   1  10   7     1505.13     1358.92     24.45 o 
   2  10   7       35.75       27.23      6.58 o 
   3  10   7      128.50      112.33      9.42 o 
   4  10   7      234.32      270.09     18.51 o 
   5  10   7      157.71      157.09     13.53 o 
   6  10   7       32.91       27.38      9.66 o 
   7  10   7      785.03      798.93     26.76 o 
   8  10   7      365.88      410.79     25.66 o 
   9  10   7       60.67       67.93     14.68 o 
  10  10   7       44.29       45.76     14.32 o 
  11  10   7      122.79      124.83     19.22 o 
 -10  11   7        9.84       -7.92     14.81 o 
  -9  11   7      139.24      124.66     15.35 o 
  -8  11   7      203.15      204.10     17.54 o 
  -7  11   7      184.16      197.23     15.05 o 
  -6  11   7       23.77       23.57      7.24 o 
  -5  11   7       53.38       41.11      7.36 o 
  -4  11   7       72.98       63.23      7.95 o 
  -3  11   7        4.23        8.99      6.53 o 
  -2  11   7       34.39       57.30      9.93 o 
  -1  11   7       51.98       59.91      9.83 o 
   0  11   7       21.32        5.24      6.49 o 
   1  11   7      104.69      132.47     13.02 o 
   2  11   7      179.71      163.18     14.35 o 
   3  11   7       21.72       26.15     12.43 o 
   4  11   7        0.91       12.24     10.90 o 
   5  11   7       97.47       93.65     11.56 o 
   6  11   7       93.16      104.42     12.84 o 
   7  11   7        1.96       -0.99      7.80 o 
   8  11   7      599.04      652.53     25.86 o 
   9  11   7       52.46       77.92     15.37 o 
  10  11   7       14.90       12.61     11.27 o 
 -10  12   7        3.83       16.34     28.05 o 
  -9  12   7      309.27      332.44     23.03 o 
  -8  12   7       33.93       24.13      9.41 o 
  -7  12   7       39.53       28.08      9.00 o 
  -6  12   7        2.59       -2.33      6.46 o 
  -5  12   7       75.05       87.70     12.69 o 
  -4  12   7      848.13      875.25     27.66 o 
  -3  12   7      397.62      379.91     18.99 o 
  -2  12   7        6.07        0.73      7.26 o 
  -1  12   7       21.71        9.47      9.93 o 
   0  12   7      369.51      391.58     20.15 o 
   1  12   7        7.34        2.45      8.00 o 
   2  12   7      170.96      146.27     14.52 o 
   3  12   7       72.99       99.28     16.17 o 
   4  12   7       40.67       45.07     23.49 o 
   5  12   7      390.71      412.50     29.45 o 
   6  12   7      179.19      198.21     17.26 o 
   7  12   7      719.79      806.93     28.55 o 
   8  12   7       84.45       97.54     13.75 o 
   9  12   7       16.48       15.18     11.35 o 
  -9  13   7        0.49       -3.96     10.46 o 
  -8  13   7      293.10      322.99     23.10 o 
  -7  13   7       28.54        9.20     10.47 o 
  -6  13   7        2.82       -1.81      9.25 o 
  -5  13   7      199.49      211.35     18.07 o 
  -4  13   7       68.77       86.78     12.74 o 
  -3  13   7       35.53       67.46     12.02 o 
  -2  13   7      237.52      236.17     18.15 o 
  -1  13   7      170.95      140.91     14.99 o 
   0  13   7       36.04       53.90     11.34 o 
   1  13   7        9.51        2.44      8.19 o 
   2  13   7       17.57       35.82     10.44 o 
   3  13   7      419.39      396.09     27.27 o 
   4  13   7      182.47      179.24     22.18 o 
   5  13   7        0.06       -5.09     13.04 o 
   6  13   7      555.16      569.13     32.77 o 
   7  13   7      165.18      183.29     23.80 o 
   8  13   7        3.78        3.41     13.47 o 
   9  13   7      581.04      577.56     47.35 o 
  -8  14   7       14.95       11.88     11.78 o 
  -7  14   7        3.69        8.95     23.24 o 
  -6  14   7      176.93      175.60     36.48 o 
  -5  14   7       16.07       12.34      9.03 o 
  -4  14   7        0.00        0.84     10.19 o 
  -3  14   7       20.95       45.43     11.13 o 
  -2  14   7       78.84       90.73     17.38 o 
  -1  14   7       14.43       26.80     10.72 o 
   0  14   7      186.09      187.07     17.66 o 
   1  14   7       25.85        6.39      8.42 o 
   2  14   7        0.01        7.07     10.04 o 
   3  14   7       68.24       80.75     16.76 o 
   4  14   7      223.97      278.72     26.86 o 
   5  14   7       38.85       19.32     26.95 o 
   6  14   7       41.08       27.17     26.56 o 
   7  14   7      236.58      250.99     26.90 o 
   8  14   7       36.35       61.73     16.32 o 
  -7  15   7      403.93      465.96     35.59 o 
  -6  15   7       25.57       42.37     18.58 o 
  -5  15   7       16.68       20.14     19.68 o 
  -4  15   7        0.24      -12.68     12.68 o 
  -3  15   7      580.09      588.31     26.26 o 
  -2  15   7      312.22      341.26     28.14 o 
  -1  15   7       47.42       44.24     21.52 o 
   0  15   7        8.59       15.67     10.81 o 
   1  15   7      117.95      125.33     18.78 o 
   2  15   7      403.88      418.90     44.71 o 
   3  15   7       18.99       54.62     15.88 o 
   4  15   7      402.70      496.38     35.15 o 
   5  15   7      210.70      232.57     25.82 o 
   6  15   7       97.18      132.44     21.23 o 
   7  15   7       98.25       88.01     30.39 o 
  -6  16   7       32.09       62.37     17.29 o 
  -5  16   7        4.43       21.03     10.61 o 
  -4  16   7        6.00       10.93     13.84 o 
  -3  16   7       24.54       19.11     10.97 o 
  -2  16   7      449.87      463.48     25.55 o 
  -1  16   7      126.17      142.15     17.19 o 
   0  16   7       48.66       73.64     13.35 o 
   1  16   7        0.03       19.94     11.03 o 
   2  16   7        5.17       34.41     14.19 o 
   3  16   7       27.13       40.62     15.10 o 
   4  16   7       68.88      102.46     22.33 o 
   5  16   7      368.23      432.62     52.31 o 
   6  16   7        4.03      -21.69     21.69 o 
  -4  17   7      122.47      124.32     19.06 o 
  -3  17   7       29.34       40.93     12.36 o 
  -2  17   7       36.78       56.76     14.37 o 
  -1  17   7      203.28      240.62     33.44 o 
   0  17   7        3.64       25.70     11.21 o 
   1  17   7       14.04       22.09     16.74 o 
   2  17   7       42.47       76.58     17.03 o 
   3  17   7      108.04      179.79     36.20 o 
   4  17   7      161.72      206.96     39.12 o 
  -1  18   7      104.43      121.84     16.25 o 
   0  18   7       11.04       36.12     17.97 o 
   1  18   7      175.05      213.69     40.11 o 
 -13   0   8        0.16       -4.11      9.18 o 
 -12   0   8        1.10      -11.00     11.00 o 
 -11   0   8     1159.03     1143.57     38.33 o 
 -10   0   8        5.75        0.02      6.75 o 
  -9   0   8       90.83       98.56     12.44 o 
  -8   0   8       52.20       57.85      9.88 o 
  -7   0   8      638.66      651.75     15.63 o 
  -6   0   8      911.53      906.20     15.40 o 
  -5   0   8     8060.83     8422.73     58.57 o 
  -4   0   8     5311.06     5771.87     41.96 o 
  -3   0   8      859.52      775.10     11.48 o 
  -2   0   8     2321.90     2330.91     28.47 o 
  -1   0   8      402.50      352.38      9.57 o 
   0   0   8     2991.98     3121.08     34.22 o 
   1   0   8      363.17      285.49      9.11 o 
   2   0   8      691.76      726.78     11.24 o 
   3   0   8      267.02      338.85     12.38 o 
   4   0   8      635.37      556.91     12.19 o 
   5   0   8      147.45      122.50      7.72 o 
   6   0   8        2.23       -0.36      4.31 o 
   7   0   8    10113.72    10236.63    103.13 o 
   8   0   8      657.75      714.31     27.24 o 
   9   0   8      284.19      257.27     21.24 o 
  10   0   8      693.40      638.70     45.48 o 
  11   0   8       12.67        7.09     22.39 o 
  12   0   8      413.49      434.33     28.95 o 
  13   0   8        0.01        8.59     12.73 o 
 -13   1   8       11.33        6.78      7.56 o 
 -12   1   8      439.81      448.95     17.20 o 
 -11   1   8      108.56       94.25      9.98 o 
 -10   1   8       70.49       77.23      8.72 o 
  -9   1   8        0.74       -3.70      3.70 o 
  -8   1   8      991.71      962.24     18.29 o 
  -7   1   8      781.27      780.45     12.15 o 
  -6   1   8      134.36      127.38      4.74 o 
  -5   1   8        7.89       11.98      1.95 o 
  -4   1   8      311.66      357.64      6.31 o 
  -3   1   8       68.68       86.36      3.10 o 
  -2   1   8      202.88      201.64      6.85 o 
  -1   1   8      101.46      127.71      5.65 o 
   0   1   8        1.40        3.48      2.09 o 
   1   1   8     1515.06     1519.15     13.67 o 
   2   1   8     2661.48     2795.44     18.29 o 
   3   1   8     4100.17     4446.94     28.96 o 
   4   1   8       53.10       59.03      3.77 o 
   5   1   8      286.19      273.18      6.95 o 
   6   1   8     2386.78     2393.63     23.36 o 
   7   1   8       39.77       30.49      4.71 o 
   8   1   8       85.27       88.50      8.86 o 
   9   1   8      498.21      467.43     17.41 o 
  10   1   8       64.90       81.44     10.11 o 
  11   1   8       29.15       25.99      7.85 o 
  12   1   8       62.93       42.08     10.28 o 
  13   1   8        6.44       -0.23      8.34 o 
 -13   2   8       49.66       39.72      9.47 o 
 -12   2   8        0.09       -3.16      5.91 o 
 -11   2   8      316.79      314.54     14.90 o 
 -10   2   8      560.47      541.86     15.82 o 
  -9   2   8        4.61        8.61      6.78 o 
  -8   2   8      354.96      352.19     10.51 o 
  -7   2   8      713.83      685.54     12.40 o 
  -6   2   8       41.01       51.68      3.46 o 
  -5   2   8       30.98       29.06      2.39 o 
  -4   2   8      313.70      306.57      5.41 o 
  -3   2   8      305.41      334.84      5.67 o 
  -2   2   8     1786.50     1829.51     15.07 o 
  -1   2   8      460.99      423.21      6.87 o 
   0   2   8     2656.70     2696.25     20.24 o 
   1   2   8     1818.27     2011.28     16.67 o 
   2   2   8     3512.37     3692.87     26.10 o 
   3   2   8      355.26      424.39      7.05 o 
   4   2   8       21.03       23.09      3.07 o 
   5   2   8      227.32      226.94      7.10 o 
   6   2   8     1427.35     1426.30     20.51 o 
   7   2   8     1173.83     1131.10     22.18 o 
   8   2   8       48.82       68.07      9.17 o 
   9   2   8       79.59       81.29      9.49 o 
  10   2   8       43.05       46.78      8.52 o 
  11   2   8      173.73      175.51     14.48 o 
  12   2   8       18.55       37.13      9.69 o 
  13   2   8       89.07       73.88     12.43 o 
 -13   3   8       54.96       60.18     14.99 o 
 -12   3   8      133.44      145.32     13.16 o 
 -11   3   8        5.57        8.54      7.17 o 
 -10   3   8       77.94       80.12     12.81 o 
  -9   3   8      386.51      391.28     12.90 o 
  -8   3   8        0.70       -2.97      2.97 o 
  -7   3   8       81.62       84.45      5.96 o 
  -6   3   8      582.58      593.61     10.12 o 
  -5   3   8     1678.00     1684.73     14.22 o 
  -4   3   8      209.48      203.01      4.57 o 
  -3   3   8      426.54      439.27      6.59 o 
  -2   3   8      129.42      220.20      5.31 o 
  -1   3   8      395.02      450.31      6.84 o 
   0   3   8     2717.70     2724.09     20.76 o 
   1   3   8     2070.36     2045.78     17.25 o 
   2   3   8      255.49      223.00      5.52 o 
   3   3   8      177.34      141.22      5.02 o 
   4   3   8       58.35       54.70      3.61 o 
   5   3   8      538.89      550.10     10.44 o 
   6   3   8      569.12      569.36     16.18 o 
   7   3   8      176.87      212.07     20.04 o 
   8   3   8      128.90      131.05     12.27 o 
   9   3   8      203.39      221.44     16.35 o 
  10   3   8        3.02        3.35      6.08 o 
  11   3   8       80.29       68.47     10.60 o 
  12   3   8      132.26      127.14     19.08 o 
  13   3   8      329.88      333.08     21.01 o 
 -13   4   8       55.02       43.81     19.71 o 
 -12   4   8       26.40        0.36      9.48 o 
 -11   4   8       32.46       16.31      8.85 o 
 -10   4   8      558.00      587.51     19.16 o 
  -9   4   8      167.92      198.33     11.11 o 
  -8   4   8       30.33       30.04      5.13 o 
  -7   4   8      105.47      102.98      5.77 o 
  -6   4   8        2.30        2.31      2.45 o 
  -5   4   8      345.98      353.82      5.78 o 
  -4   4   8        0.59        2.42      1.67 o 
  -3   4   8       89.85       93.72      3.79 o 
  -2   4   8      198.10      199.24      4.91 o 
  -1   4   8     1560.88     1718.51     14.18 o 
   0   4   8      821.96      884.93      9.57 o 
   1   4   8       11.37        7.10      2.71 o 
   2   4   8        7.49        7.34      2.01 o 
   3   4   8      107.24       89.19      4.24 o 
   4   4   8      593.44      613.70      9.67 o 
   5   4   8        2.05       -2.62      2.74 o 
   6   4   8      148.51      155.09      9.74 o 
   7   4   8       10.28       16.94      6.79 o 
   8   4   8       18.47       14.17      6.36 o 
   9   4   8       60.08       57.64     11.68 o 
  10   4   8      277.33      250.70     18.72 o 
  11   4   8        7.86        9.01      7.40 o 
  12   4   8       41.49       44.40     10.14 o 
 -12   5   8      187.71      194.96     36.18 o 
 -11   5   8       25.57       25.38     11.59 o 
 -10   5   8       32.35       29.76     10.71 o 
  -9   5   8      366.58      373.82     15.59 o 
  -8   5   8       26.79       19.27      5.01 o 
  -7   5   8      540.48      541.26     13.72 o 
  -6   5   8      387.10      372.13      8.64 o 
  -5   5   8     4396.79     4292.44     29.30 o 
  -4   5   8        0.74        1.98      1.81 o 
  -3   5   8      478.42      493.43      8.35 o 
  -2   5   8     1494.92     1493.02     13.62 o 
  -1   5   8      145.60      170.68      4.42 o 
   0   5   8      903.23      999.71     10.13 o 
   1   5   8     2840.03     2871.96     20.49 o 
   2   5   8       31.01       10.73      2.28 o 
   3   5   8     2760.48     2983.67     23.82 o 
   4   5   8     3512.23     3626.08     27.95 o 
   5   5   8      730.31      818.77     17.45 o 
   6   5   8      556.94      576.09     13.59 o 
   7   5   8       17.64       14.39      7.65 o 
   8   5   8       51.08       54.55     16.16 o 
   9   5   8      645.64      626.73     33.32 o 
  10   5   8       86.94       74.90     11.92 o 
  11   5   8      398.79      387.38     29.34 o 
  12   5   8      126.53      123.03     15.70 o 
 -12   6   8        0.02        5.96     10.53 o 
 -11   6   8      284.36      264.05     24.98 o 
 -10   6   8        0.19       -7.14      7.20 o 
  -9   6   8      142.45      117.76     17.79 o 
  -8   6   8      366.88      348.21     32.21 o 
  -7   6   8      493.97      491.28     18.90 o 
  -6   6   8      721.76      672.52     17.79 o 
  -5   6   8     1522.57     1325.64     20.04 o 
  -4   6   8      106.97       79.77      4.74 o 
  -3   6   8      211.14      165.27      4.75 o 
  -2   6   8       35.00       38.04      3.19 o 
  -1   6   8     1212.07     1143.12     11.42 o 
   0   6   8       54.42       62.62      3.68 o 
   1   6   8       35.60       28.33      2.32 o 
   2   6   8      189.15      179.36      4.87 o 
   3   6   8        7.22        6.30      2.18 o 
   4   6   8      353.60      364.18     10.06 o 
   5   6   8       58.51       51.81      6.51 o 
   6   6   8       70.98       61.47      8.73 o 
   7   6   8       11.77       37.73      9.60 o 
   8   6   8      195.65      202.03     18.97 o 
   9   6   8       30.30       34.64     11.63 o 
  10   6   8      126.49      147.39     30.79 o 
  11   6   8      247.19      274.36     25.54 o 
  12   6   8        9.51       -3.28      9.32 o 
 -12   7   8        0.96        0.75     10.52 o 
 -11   7   8        2.34        3.87      9.23 o 
 -10   7   8      215.09      246.92     32.51 o 
  -9   7   8       19.63       15.62      7.02 o 
  -8   7   8      147.76      140.20     13.83 o 
  -7   7   8      138.47      116.55     12.35 o 
  -6   7   8        3.09        4.88      4.67 o 
  -5   7   8      285.14      332.40     15.41 o 
  -4   7   8      148.46      166.39      8.70 o 
  -3   7   8      380.94      404.69      8.80 o 
  -2   7   8      421.80      408.74      8.62 o 
  -1   7   8      255.90      249.34      6.31 o 
   0   7   8       98.91      131.31      4.01 o 
   1   7   8      896.23      923.56      9.72 o 
   2   7   8      136.22      145.03      4.69 o 
   3   7   8      220.87      219.71      6.32 o 
   4   7   8       13.63       14.90      4.84 o 
   5   7   8       45.48       45.66     11.61 o 
   6   7   8       12.94       11.77      6.53 o 
   7   7   8      151.94      169.64     16.62 o 
   8   7   8       88.80      107.41     14.65 o 
   9   7   8       13.34        3.03      8.83 o 
  10   7   8       61.47       48.57     26.11 o 
  11   7   8       81.21       68.11     14.85 o 
  12   7   8      315.29      371.35     30.94 o 
 -12   8   8        1.51        7.83     14.41 o 
 -11   8   8      101.66       74.77     25.62 o 
 -10   8   8        0.58        6.47      6.76 o 
  -9   8   8        1.97       10.45      6.80 o 
  -8   8   8      449.12      419.59     17.43 o 
  -7   8   8     1129.25     1056.96     25.05 o 
  -6   8   8       67.60       58.93      7.25 o 
  -5   8   8       56.51       90.70      9.02 o 
  -4   8   8     3198.38     2919.31     42.72 o 
  -3   8   8      359.67      363.08      8.92 o 
  -2   8   8       29.35       19.45      3.34 o 
  -1   8   8      146.18      142.97      6.25 o 
   0   8   8     2270.41     2228.21     20.01 o 
   1   8   8       49.14       59.01      3.99 o 
   2   8   8      242.64      243.40      7.47 o 
   3   8   8      475.02      490.86     14.78 o 
   4   8   8     1697.39     1573.12     40.41 o 
   5   8   8      373.38      363.04     16.31 o 
   6   8   8       48.76       44.70      9.16 o 
   7   8   8       90.29       92.57     11.61 o 
   8   8   8       23.83       33.08     11.02 o 
   9   8   8        0.10       -8.90      8.90 o 
  10   8   8      934.40      952.43     38.33 o 
  11   8   8      133.27      166.92     37.19 o 
 -11   9   8      124.38      116.43     31.06 o 
 -10   9   8        0.03        6.06      7.51 o 
  -9   9   8      115.77      113.26     12.31 o 
  -8   9   8        6.10       12.34      6.71 o 
  -7   9   8      886.00      853.51     23.64 o 
  -6   9   8      454.04      410.35     14.51 o 
  -5   9   8      407.33      408.42     14.07 o 
  -4   9   8      631.85      550.83     15.38 o 
  -3   9   8       50.72       46.25      6.63 o 
  -2   9   8      257.28      246.22      7.79 o 
  -1   9   8     2175.10     1922.32     21.76 o 
   0   9   8     2608.35     2230.38     29.09 o 
   1   9   8      580.15      484.62     11.57 o 
   2   9   8     1586.19     1451.44     21.88 o 
   3   9   8      158.88      184.30     11.68 o 
   4   9   8      367.25      315.91     14.95 o 
   5   9   8       95.83      104.92     11.28 o 
   6   9   8      210.92      242.06     16.47 o 
   7   9   8       89.63       70.60     11.20 o 
   8   9   8      130.28      137.50     17.51 o 
   9   9   8       63.42       67.14     14.89 o 
  10   9   8      329.26      301.50     27.02 o 
  11   9   8       80.07       47.87     15.34 o 
 -11  10   8       32.16       74.58     22.17 o 
 -10  10   8        0.37      -13.53     13.76 o 
  -9  10   8       30.21       25.41      8.87 o 
  -8  10   8       74.97       86.15     10.91 o 
  -7  10   8      402.50      406.49     26.72 o 
  -6  10   8      472.94      461.65     17.48 o 
  -5  10   8      330.43      329.41     13.37 o 
  -4  10   8        2.50        8.60      4.91 o 
  -3  10   8        7.02       13.93      3.49 o 
  -2  10   8      400.66      453.77     13.58 o 
  -1  10   8      119.18      148.55     13.92 o 
   0  10   8       57.70       59.30      6.65 o 
   1  10   8       89.05       67.60      8.37 o 
   2  10   8        0.05        1.53      7.59 o 
   3  10   8      216.24      155.99     25.92 o 
   4  10   8      658.25      649.80     21.59 o 
   5  10   8        6.32       -0.63      7.25 o 
   6  10   8      175.47      196.56     15.49 o 
   7  10   8       66.53       71.85     11.26 o 
   8  10   8      479.56      476.25     26.69 o 
   9  10   8        4.58       11.69     11.82 o 
  10  10   8      119.72      103.00     42.36 o 
  11  10   8        4.55        0.55     10.82 o 
 -10  11   8       84.02       86.50     27.24 o 
  -9  11   8       49.25       44.11     11.08 o 
  -8  11   8      337.02      364.70     19.61 o 
  -7  11   8       55.10       37.69     10.36 o 
  -6  11   8      342.35      362.59     17.26 o 
  -5  11   8       30.76       22.60      5.74 o 
  -4  11   8        7.61        3.85      4.95 o 
  -3  11   8      421.48      396.37     16.74 o 
  -2  11   8       28.89       45.04      8.71 o 
  -1  11   8        0.05       -5.98      5.98 o 
   0  11   8     1019.24     1000.18     49.87 o 
   1  11   8        2.50       -0.51      7.75 o 
   2  11   8     1417.27     1334.83     32.00 o 
   3  11   8       37.35       31.51     13.83 o 
   4  11   8       35.69       41.17     13.86 o 
   5  11   8       69.93       98.87     11.61 o 
   6  11   8       59.54       74.93     11.27 o 
   7  11   8      171.91      170.41     19.22 o 
   8  11   8       85.10       69.97     14.51 o 
   9  11   8       18.55       25.18     11.99 o 
  10  11   8        0.22       10.98     11.24 o 
 -10  12   8       96.05      161.82     60.32 o 
  -9  12   8        0.00       -2.13     14.50 o 
  -8  12   8       32.04       44.20     12.44 o 
  -7  12   8       71.92       67.52     11.45 o 
  -6  12   8       62.20       46.75      9.82 o 
  -5  12   8       15.58       17.20      8.32 o 
  -4  12   8      394.98      418.18     20.19 o 
  -3  12   8      255.03      263.79     18.73 o 
  -2  12   8      202.66      191.25     16.19 o 
  -1  12   8       79.59       88.59     16.59 o 
   0  12   8      367.96      324.61     23.96 o 
   1  12   8      335.05      356.71     24.59 o 
   2  12   8      904.15      851.53     26.85 o 
   3  12   8      119.85      137.71     30.36 o 
   4  12   8      738.37      644.45     31.50 o 
   5  12   8       39.43       52.93     47.39 o 
   6  12   8      439.52      447.50     29.18 o 
   7  12   8       23.31       46.51     21.75 o 
   8  12   8      110.05      150.91     21.07 o 
   9  12   8       24.88        4.85     24.87 o 
  -9  13   8        0.45        3.92     15.99 o 
  -8  13   8       18.52        3.40      8.65 o 
  -7  13   8       53.23       61.81     14.90 o 
  -6  13   8      905.96      889.28     54.41 o 
  -5  13   8      268.64      268.74     20.25 o 
  -4  13   8       81.20       70.67     12.67 o 
  -3  13   8       25.94       30.60     10.09 o 
  -2  13   8      146.88      147.68     15.39 o 
  -1  13   8        0.26       -3.71     14.93 o 
   0  13   8      216.81      227.61     18.13 o 
   1  13   8      132.90      114.54     14.00 o 
   2  13   8      304.00      317.94     20.86 o 
   3  13   8       70.99       71.86     15.88 o 
   4  13   8        0.62        2.13     12.18 o 
   5  13   8      384.20      392.86     65.97 o 
   6  13   8      185.62      210.42     49.01 o 
   7  13   8      388.38      424.02     32.20 o 
   8  13   8       21.61       57.25     16.67 o 
   9  13   8      106.70       71.55     25.89 o 
  -8  14   8       18.43       47.33     23.74 o 
  -7  14   8      432.69      489.05     32.62 o 
  -6  14   8      841.11      846.37     38.02 o 
  -5  14   8      243.85      204.96     19.11 o 
  -4  14   8      240.95      256.05     20.42 o 
  -3  14   8        1.59       -0.23      9.11 o 
  -2  14   8      112.10      129.09     15.44 o 
  -1  14   8      338.57      352.61     35.15 o 
   0  14   8       11.38       17.55     10.44 o 
   1  14   8      588.59      552.71     24.27 o 
   2  14   8       83.76       99.02     14.46 o 
   3  14   8       31.30       52.51     34.39 o 
   4  14   8        8.58       32.36     17.74 o 
   5  14   8       24.37       34.90     15.68 o 
   6  14   8       47.09       43.06     17.44 o 
   7  14   8       55.27       98.98     19.46 o 
   8  14   8        4.76       29.90     16.48 o 
  -7  15   8      178.93      182.68     23.97 o 
  -6  15   8      468.96      442.08     30.57 o 
  -5  15   8       17.65       51.40     12.97 o 
  -4  15   8      110.54      105.27     29.67 o 
  -3  15   8      637.59      646.01     30.33 o 
  -2  15   8        0.82        3.23      8.73 o 
  -1  15   8       43.90       46.93     12.10 o 
   0  15   8      334.69      350.89     23.92 o 
   1  15   8       10.09       13.87      6.90 o 
   2  15   8      183.21      220.02     24.97 o 
   3  15   8       74.02      102.15     18.97 o 
   4  15   8        0.91       16.71     39.57 o 
   5  15   8     1572.29     1592.46     52.71 o 
   6  15   8        0.62      -16.06     35.11 o 
   7  15   8        2.90       -4.52     15.33 o 
  -6  16   8        5.17       31.00     15.92 o 
  -5  16   8      371.65      408.80     60.16 o 
  -4  16   8      246.85      229.56     37.71 o 
  -3  16   8       22.85       25.57     11.50 o 
  -2  16   8       16.84       24.98     13.12 o 
  -1  16   8      101.80      119.82     16.39 o 
   0  16   8      663.01      720.53     33.29 o 
   1  16   8      361.18      349.28     59.85 o 
   2  16   8       35.87       55.19     16.81 o 
   3  16   8      567.22      565.59     34.30 o 
   4  16   8      187.00      191.63     38.40 o 
   5  16   8        3.49        7.93     28.63 o 
   6  16   8      102.14       83.23     31.78 o 
  -4  17   8       14.81       32.03     10.68 o 
  -3  17   8      134.55      153.63     18.26 o 
  -2  17   8        9.43       28.61     11.37 o 
  -1  17   8      294.59      331.16     24.25 o 
   0  17   8        1.27       23.26     11.03 o 
   1  17   8      284.09      307.99     23.89 o 
   2  17   8        2.70       34.89     21.14 o 
   3  17   8        1.66       12.86     15.68 o 
   4  17   8      198.98      193.81     39.29 o 
  -1  18   8       72.33      111.18     21.87 o 
   0  18   8       15.24       45.18     19.98 o 
   1  18   8       65.04       97.79     21.74 o 
 -13   1   9       72.73       80.98     11.24 o 
 -12   1   9       12.52       10.67      6.75 o 
 -11   1   9      160.05      153.32     12.48 o 
 -10   1   9       20.03        8.06      6.64 o 
  -9   1   9      897.25      943.82     21.74 o 
  -8   1   9       62.74       71.09      6.31 o 
  -7   1   9      473.71      466.11     10.41 o 
  -6   1   9     2117.85     2080.54     17.58 o 
  -5   1   9      371.63      425.06      6.61 o 
  -4   1   9       20.16       10.33      1.62 o 
  -3   1   9     2244.07     2314.63     15.52 o 
  -2   1   9        4.43        2.21      2.82 o 
  -1   1   9      267.67      327.39      6.56 o 
   0   1   9       26.78       32.29      3.14 o 
   1   1   9       25.10        7.67      2.36 o 
   2   1   9       56.08       68.85      3.30 o 
   3   1   9       27.01       50.84      3.22 o 
   4   1   9     1060.69      921.83     11.45 o 
   5   1   9     1195.75     1263.24     15.16 o 
   6   1   9      222.13      300.68      9.77 o 
   7   1   9      145.01      119.83     14.60 o 
   8   1   9     1704.54     1751.07     31.30 o 
   9   1   9        9.27        6.00      5.86 o 
  10   1   9       99.73       93.43     10.94 o 
  11   1   9       26.16       27.55      8.43 o 
  12   1   9      114.25       98.51     18.65 o 
  13   1   9      109.98       83.23     12.27 o 
 -13   2   9      424.64      429.73     37.80 o 
 -12   2   9       92.22       86.83     10.92 o 
 -11   2   9        2.19       -5.53      5.53 o 
 -10   2   9      481.49      494.56     15.72 o 
  -9   2   9     1505.92     1517.75     27.86 o 
  -8   2   9       56.40       58.35      5.69 o 
  -7   2   9      580.31      570.24     11.48 o 
  -6   2   9       25.54       38.50      4.35 o 
  -5   2   9      257.48      253.34      5.68 o 
  -4   2   9        0.65        7.16      1.73 o 
  -3   2   9        2.52        2.50      1.61 o 
  -2   2   9     8976.50     9666.54     48.91 o 
  -1   2   9      312.42      379.70      6.75 o 
   0   2   9     2327.26     2453.26     19.49 o 
   1   2   9      397.61      396.44      7.12 o 
   2   2   9     1809.56     1875.56     15.83 o 
   3   2   9        6.81        1.22      2.16 o 
   4   2   9      928.51      949.46     11.71 o 
   5   2   9      567.17      515.39     10.44 o 
   6   2   9     1120.17     1049.84     17.47 o 
   7   2   9      166.33      201.74     15.37 o 
   8   2   9      327.50      293.29     16.50 o 
   9   2   9      549.03      528.39     18.05 o 
  10   2   9        6.36        6.24      6.29 o 
  11   2   9       19.57       16.30      7.84 o 
  12   2   9        2.13       -5.13      6.98 o 
  13   2   9        0.40        1.42      8.25 o 
 -13   3   9      426.00      449.39     32.53 o 
 -12   3   9       26.30       26.43     11.59 o 
 -11   3   9      109.14      118.71     11.37 o 
 -10   3   9      178.43      176.59     17.65 o 
  -9   3   9      549.03      550.88     16.64 o 
  -8   3   9      295.84      317.51     13.77 o 
  -7   3   9       22.57       19.80      4.52 o 
  -6   3   9       65.82       83.24      5.84 o 
  -5   3   9       47.55       58.18      3.46 o 
  -4   3   9       36.98       39.14      2.87 o 
  -3   3   9        7.43        6.96      1.77 o 
  -2   3   9      283.98      354.25      6.64 o 
  -1   3   9      889.60     1068.88     10.62 o 
   0   3   9     6517.99     6986.16     43.84 o 
   1   3   9       31.38       46.30      3.46 o 
   2   3   9      118.53      128.55      4.78 o 
   3   3   9       83.60       93.82      4.60 o 
   4   3   9       72.73       89.73      5.23 o 
   5   3   9      746.11      748.66     14.27 o 
   6   3   9      573.17      521.45     14.82 o 
   7   3   9        0.45        3.27      4.68 o 
   8   3   9        1.32       -3.82      4.87 o 
   9   3   9      177.44      186.63     15.99 o 
  10   3   9      157.78      168.98     13.70 o 
  11   3   9      299.34      331.83     19.13 o 
  12   3   9       75.00       56.08     10.81 o 
 -13   4   9       13.21        1.37     13.05 o 
 -12   4   9      443.93      444.16     29.76 o 
 -11   4   9        6.21       13.41     11.50 o 
 -10   4   9       16.91        9.02      7.94 o 
  -9   4   9      838.99      872.61     19.18 o 
  -8   4   9     1512.18     1474.22     24.51 o 
  -7   4   9      974.79      953.04     14.57 o 
  -6   4   9      416.98      402.21      8.72 o 
  -5   4   9      529.18      455.25      6.87 o 
  -4   4   9      169.06      136.72      4.28 o 
  -3   4   9      817.16      954.49     11.87 o 
  -2   4   9      213.03      201.28      5.09 o 
  -1   4   9     1862.77     1861.10     15.35 o 
   0   4   9      169.99      140.47      4.46 o 
   1   4   9      453.97      574.97      8.49 o 
   2   4   9     2039.71     2091.90     17.39 o 
   3   4   9      796.61      752.77     10.56 o 
   4   4   9      468.42      463.63     10.64 o 
   5   4   9       43.05       40.05      4.40 o 
   6   4   9       71.23       90.15      7.56 o 
   7   4   9      307.80      278.94     14.37 o 
   8   4   9       72.94       76.80     12.49 o 
   9   4   9      184.06      176.86     14.92 o 
  10   4   9       55.64       60.01     11.22 o 
  11   4   9        5.87        3.60      7.26 o 
  12   4   9       27.97       31.10     10.11 o 
 -12   5   9       52.30       32.88     23.66 o 
 -11   5   9      208.54      200.57     21.99 o 
 -10   5   9      118.54      103.33     15.36 o 
  -9   5   9       30.32       40.81      9.78 o 
  -8   5   9       12.68       17.68      7.23 o 
  -7   5   9        0.13        3.27      6.97 o 
  -6   5   9       52.79       69.00      4.64 o 
  -5   5   9     1204.60     1151.44     13.60 o 
  -4   5   9        5.38        1.32      2.14 o 
  -3   5   9     2298.89     2317.31     19.60 o 
  -2   5   9      179.19      177.11      6.15 o 
  -1   5   9       70.37       64.08      3.53 o 
   0   5   9      211.67      305.12      6.09 o 
   1   5   9        4.00       -0.94      2.03 o 
   2   5   9      129.76      119.38      4.89 o 
   3   5   9     1403.77     1414.56     15.26 o 
   4   5   9      188.44      170.47      6.09 o 
   5   5   9     1562.76     1545.65     21.46 o 
   6   5   9       58.78       83.82      7.62 o 
   7   5   9      317.31      342.93     19.19 o 
   8   5   9       47.31       12.50      8.47 o 
   9   5   9      165.19      219.48     20.23 o 
  10   5   9       92.32       89.89     15.35 o 
  11   5   9       80.34       62.26     11.60 o 
  12   5   9       16.21       17.67     19.31 o 
 -12   6   9        5.70        4.01     10.92 o 
 -11   6   9       47.47       40.41     12.88 o 
 -10   6   9      389.54      412.14     20.27 o 
  -9   6   9      273.67      277.93     19.19 o 
  -8   6   9       35.69       24.56      7.63 o 
  -7   6   9       84.33       83.37     11.68 o 
  -6   6   9      976.65      966.00     21.20 o 
  -5   6   9       13.73       10.49      3.72 o 
  -4   6   9      328.29      291.14      8.89 o 
  -3   6   9       20.54       25.56      2.98 o 
  -2   6   9      299.38      277.78      6.55 o 
  -1   6   9      311.81      342.95     11.58 o 
   0   6   9     1044.36     1104.70     11.50 o 
   1   6   9       23.77       26.38      2.44 o 
   2   6   9      128.83      122.60      4.29 o 
   3   6   9      116.09      140.04      5.02 o 
   4   6   9      619.00      631.62     13.15 o 
   5   6   9      215.90      234.98     13.50 o 
   6   6   9       44.72       75.06      9.51 o 
   7   6   9      130.50      146.98     15.59 o 
   8   6   9       26.53       20.01     21.16 o 
   9   6   9      439.09      471.89     25.72 o 
  10   6   9        3.67       14.86     10.47 o 
  11   6   9       10.72       12.87     11.49 o 
  12   6   9      146.96      159.23     17.66 o 
 -12   7   9       55.59       87.16     24.91 o 
 -11   7   9      216.81      237.22     24.10 o 
 -10   7   9      206.63      215.03     15.54 o 
  -9   7   9       55.74       61.92      9.50 o 
  -8   7   9      235.03      226.73     17.03 o 
  -7   7   9       69.61       56.83     10.18 o 
  -6   7   9      147.11      146.16     10.85 o 
  -5   7   9     1182.56     1187.13     23.58 o 
  -4   7   9     2305.20     2191.40     34.90 o 
  -3   7   9     1020.76      988.78     14.43 o 
  -2   7   9      851.36      748.64     14.68 o 
  -1   7   9      309.91      312.41      9.46 o 
   0   7   9     2191.89     2202.70     20.73 o 
   1   7   9       15.31       16.28      2.22 o 
   2   7   9       40.00       38.35      3.22 o 
   3   7   9      285.75      302.22      9.98 o 
   4   7   9      890.88      850.74     19.23 o 
   5   7   9        2.35        0.96      6.22 o 
   6   7   9        8.79       16.69      6.73 o 
   7   7   9      169.61      160.53     19.84 o 
   8   7   9      443.55      474.38     26.40 o 
   9   7   9      156.53      142.73     17.93 o 
  10   7   9      121.66      124.27     18.71 o 
  11   7   9      126.00      118.71     18.88 o 
  12   7   9        7.40        7.53     11.20 o 
 -12   8   9       21.86       18.64     14.15 o 
 -11   8   9      140.50      133.71     19.92 o 
 -10   8   9      200.08      220.63     16.24 o 
  -9   8   9      142.71      117.89     12.52 o 
  -8   8   9        0.16        5.17      6.09 o 
  -7   8   9        1.00       12.51      6.97 o 
  -6   8   9      102.48      105.92      9.91 o 
  -5   8   9      178.69      185.78     11.75 o 
  -4   8   9      407.41      378.27     15.85 o 
  -3   8   9       67.41       78.43      5.98 o 
  -2   8   9      640.83      552.70     11.30 o 
  -1   8   9     1512.23     1418.96     18.08 o 
   0   8   9      652.75      632.81     10.41 o 
   1   8   9       17.99       26.15      3.44 o 
   2   8   9        7.24       13.11      3.56 o 
   3   8   9        1.70        4.31      7.06 o 
   4   8   9       77.23      104.29     10.30 o 
   5   8   9      404.62      394.81     21.62 o 
   6   8   9      104.80      106.99     11.63 o 
   7   8   9        0.92        3.60      6.23 o 
   8   8   9       40.05       42.31     11.24 o 
   9   8   9       36.29       41.84     12.94 o 
  10   8   9       89.71       98.38     16.63 o 
  11   8   9      269.32      222.32     23.58 o 
 -11   9   9        0.34      -11.22     15.24 o 
 -10   9   9        6.71       -0.32      8.39 o 
  -9   9   9      357.39      340.21     19.48 o 
  -8   9   9      106.73      146.01     12.99 o 
  -7   9   9      291.36      299.29     16.43 o 
  -6   9   9      731.76      716.52     18.53 o 
  -5   9   9      303.37      281.94     12.85 o 
  -4   9   9       17.72       23.52      5.58 o 
  -3   9   9      135.29      137.19     13.42 o 
  -2   9   9      564.10      593.51     12.16 o 
  -1   9   9     1228.98     1051.49     15.90 o 
   0   9   9      209.65      268.74     10.16 o 
   1   9   9      282.09      291.35      9.59 o 
   2   9   9      260.89      286.54     12.99 o 
   3   9   9      183.72      215.99     12.17 o 
   4   9   9       12.70        9.26      5.80 o 
   5   9   9      725.85      668.92     21.63 o 
   6   9   9      168.42      209.98     15.65 o 
   7   9   9        1.75        2.65      7.10 o 
   8   9   9      200.34      225.58     21.38 o 
   9   9   9       35.23       25.58     11.58 o 
  10   9   9        7.69       13.96     18.87 o 
  11   9   9      125.44      133.65     21.71 o 
 -11  10   9        0.15       16.94     14.54 o 
 -10  10   9        0.49       -4.58      8.40 o 
  -9  10   9      249.74      248.34     17.52 o 
  -8  10   9        0.80        5.89      7.05 o 
  -7  10   9       41.17       57.22      9.37 o 
  -6  10   9      323.51      314.85     14.38 o 
  -5  10   9      124.20      125.23      9.78 o 
  -4  10   9      474.84      446.36     14.67 o 
  -3  10   9      689.33      625.86     17.07 o 
  -2  10   9      526.83      497.52     14.22 o 
  -1  10   9      314.24      368.48     15.94 o 
   0  10   9      256.22      237.20     15.81 o 
   1  10   9      407.44      391.03     14.84 o 
   2  10   9     2137.41     1956.23     37.32 o 
   3  10   9      654.40      534.00     27.06 o 
   4  10   9     1345.29     1223.05     45.64 o 
   5  10   9      590.13      556.35     20.69 o 
   6  10   9      335.08      387.88     19.45 o 
   7  10   9        0.52       -2.48      7.13 o 
   8  10   9       18.83       16.15     11.20 o 
   9  10   9        0.85        0.25      9.01 o 
  10  10   9        6.92        9.45     10.56 o 
 -10  11   9       61.21       89.81     23.32 o 
  -9  11   9       15.75       15.97      9.36 o 
  -8  11   9       17.44        8.53      9.67 o 
  -7  11   9       22.05       28.32     12.67 o 
  -6  11   9       10.37       11.36      6.17 o 
  -5  11   9       33.04       18.59      8.76 o 
  -4  11   9       12.45       13.50      5.65 o 
  -3  11   9        0.40       -1.42      5.96 o 
  -2  11   9      394.45      381.82     17.04 o 
  -1  11   9        0.37       -0.04      6.98 o 
   0  11   9        1.98        3.99      4.39 o 
   1  11   9      226.89      224.33     16.41 o 
   2  11   9      211.66      203.35     16.70 o 
   3  11   9        1.68       -9.61      9.61 o 
   4  11   9      158.62      156.57     19.52 o 
   5  11   9       42.37       51.07     14.38 o 
   6  11   9       18.21       35.19     15.21 o 
   7  11   9       72.02      100.86     15.87 o 
   8  11   9        1.79       18.41     10.06 o 
   9  11   9       96.39      102.41     18.93 o 
  10  11   9       53.99       90.35     31.02 o 
 -10  12   9       90.55       92.08     23.38 o 
  -9  12   9       37.54       55.23     19.70 o 
  -8  12   9       39.40       31.12      9.98 o 
  -7  12   9      107.57       98.15     12.03 o 
  -6  12   9      103.86      105.58     11.89 o 
  -5  12   9      946.99      970.21     36.54 o 
  -4  12   9      111.41       94.95     11.69 o 
  -3  12   9      217.63      184.55     16.03 o 
  -2  12   9        4.88       10.16      7.77 o 
  -1  12   9      398.99      380.51     19.60 o 
   0  12   9      223.76      207.69     18.80 o 
   1  12   9       87.19       89.15     12.61 o 
   2  12   9      154.32      179.70     16.02 o 
   3  12   9      336.92      319.24     38.80 o 
   4  12   9        9.18       10.49     13.51 o 
   5  12   9        2.45        4.76     28.35 o 
   6  12   9      307.90      325.21     27.86 o 
   7  12   9       51.46       52.22     17.01 o 
   8  12   9      409.15      460.55     45.15 o 
   9  12   9      119.95       65.40     24.92 o 
  -9  13   9       14.65        1.94     17.93 o 
  -8  13   9       82.49       85.96     19.34 o 
  -7  13   9      283.80      316.59     27.72 o 
  -6  13   9      120.18       96.95     16.31 o 
  -5  13   9      178.84      195.96     17.91 o 
  -4  13   9      280.32      266.45     20.18 o 
  -3  13   9      320.23      313.21     21.14 o 
  -2  13   9      572.00      604.94     25.20 o 
  -1  13   9        3.36       14.75      9.00 o 
   0  13   9        0.49       -0.85      8.39 o 
   1  13   9       48.30       60.50     12.02 o 
   2  13   9      214.66      226.29     18.39 o 
   3  13   9      297.88      295.90     32.98 o 
   4  13   9       90.46      114.80     19.24 o 
   5  13   9       26.96       26.37     20.11 o 
   6  13   9       22.73       29.23     16.22 o 
   7  13   9        1.96       -5.93     13.54 o 
   8  13   9        0.58      -15.74     15.74 o 
   9  13   9      291.52      297.30     40.43 o 
  -8  14   9       58.50       58.66     15.06 o 
  -7  14   9        4.77       22.18     11.68 o 
  -6  14   9       25.76       25.76     12.44 o 
  -5  14   9        0.82        2.16      8.26 o 
  -4  14   9       36.18       27.08     11.55 o 
  -3  14   9       45.50       35.92     11.11 o 
  -2  14   9       49.22       29.42     10.73 o 
  -1  14   9       10.25       -4.79      8.26 o 
   0  14   9       19.37       19.76     10.11 o 
   1  14   9       61.47       66.49     12.56 o 
   2  14   9        3.16       11.11     10.04 o 
   3  14   9      777.19      741.32     56.68 o 
   4  14   9       25.71       23.88     15.45 o 
   5  14   9      292.34      376.62     59.40 o 
   6  14   9       37.94        8.38     14.88 o 
   7  14   9        9.36       16.45     15.12 o 
   8  14   9       27.55       34.67     15.34 o 
  -7  15   9        1.08        4.37     12.61 o 
  -6  15   9      114.68      127.05     37.92 o 
  -5  15   9       10.77       23.48      9.68 o 
  -4  15   9        2.56       11.99     12.07 o 
  -3  15   9      971.64     1003.95     34.07 o 
  -2  15   9       20.45       19.38     10.77 o 
  -1  15   9      110.45      140.98     23.52 o 
   0  15   9        1.80        4.90     10.40 o 
   1  15   9       43.74       56.60     12.97 o 
   2  15   9       19.56       16.49     13.00 o 
   3  15   9      401.87      407.99     31.59 o 
   4  15   9      148.85      148.54     22.72 o 
   5  15   9        0.54       20.20     14.44 o 
   6  15   9      234.06      244.91     26.95 o 
   7  15   9        0.15       39.59     16.73 o 
  -6  16   9        0.14        3.19     11.89 o 
  -5  16   9       15.10       42.31     14.00 o 
  -4  16   9       14.87       24.89     11.60 o 
  -3  16   9      148.15      151.51     19.41 o 
  -2  16   9       98.63       97.00     15.69 o 
  -1  16   9      174.51      163.60     20.94 o 
   0  16   9        9.91       39.22     12.09 o 
   1  16   9      164.74      213.32     23.51 o 
   2  16   9      508.68      480.01     31.37 o 
   3  16   9      190.01      208.73     23.97 o 
   4  16   9       90.53      128.96     21.93 o 
   5  16   9        5.02       11.12     13.51 o 
  -4  17   9        5.93       26.27     10.33 o 
  -3  17   9        7.71       27.52     11.03 o 
  -2  17   9      110.84      130.04     17.03 o 
  -1  17   9        0.22       19.86     10.67 o 
   0  17   9       15.64       44.69     12.18 o 
   1  17   9       54.66       44.07     18.27 o 
   2  17   9      164.50      228.91     51.06 o 
   3  17   9        0.23        4.76     36.06 o 
   4  17   9      403.99      449.06     33.76 o 
 -13   0  10       89.88       98.10     14.27 o 
 -12   0  10      202.81      186.31     20.61 o 
 -11   0  10      192.95      175.83     18.59 o 
 -10   0  10       31.71       20.08      8.54 o 
  -9   0  10      481.32      484.01     22.15 o 
  -8   0  10     1387.54     1400.50     29.25 o 
  -7   0  10      264.17      244.10     10.68 o 
  -6   0  10     1305.90     1211.98     18.67 o 
  -5   0  10     1979.96     2031.87     21.89 o 
  -4   0  10      481.23      515.78      9.70 o 
  -3   0  10     5337.73     6020.97     52.36 o 
  -2   0  10     3904.49     3838.29    143.99 o 
  -1   0  10      350.18      405.04     20.30 o 
   0   0  10      235.81      302.63      9.68 o 
   1   0  10        0.16        6.95      3.03 o 
   2   0  10       50.68       35.53      3.81 o 
   3   0  10       59.28       57.40      4.62 o 
   4   0  10       35.90       31.37      4.73 o 
   5   0  10      114.54      116.29      7.99 o 
   6   0  10     3170.34     3102.15     43.27 o 
   7   0  10     4037.52     3945.10     65.06 o 
   8   0  10      244.41      245.11     49.41 o 
   9   0  10      421.91      390.07     22.95 o 
  10   0  10     1027.32      961.90     35.48 o 
  11   0  10     1295.39     1200.94     41.70 o 
  12   0  10       76.98       44.47     14.29 o 
  13   0  10       85.43       64.51     15.80 o 
 -13   1  10      137.92      129.03     15.55 o 
 -12   1  10        1.05       -1.92      7.09 o 
 -11   1  10       26.49       25.56      7.28 o 
 -10   1  10       16.42        9.95      5.49 o 
  -9   1  10      349.89      372.26     13.93 o 
  -8   1  10        2.35        7.54      3.36 o 
  -7   1  10      189.62      209.66      8.01 o 
  -6   1  10       17.12       18.03      2.60 o 
  -5   1  10        0.89        2.12      1.70 o 
  -4   1  10      348.86      349.53      5.99 o 
  -3   1  10      625.64      785.86      8.30 o 
  -2   1  10      113.78      107.30      4.19 o 
  -1   1  10       20.06       12.68      2.21 o 
   0   1  10     1207.25     1311.61     15.53 o 
   1   1  10      494.97      522.60      8.23 o 
   2   1  10     1569.97     1772.63     14.12 o 
   3   1  10      206.05      230.51      5.55 o 
   4   1  10      170.60      183.86      5.57 o 
   5   1  10      700.35      743.43     11.94 o 
   6   1  10      971.11      947.22     14.37 o 
   7   1  10      285.03      293.56     10.88 o 
   8   1  10       23.18       20.78      5.93 o 
   9   1  10       85.29       70.69      9.17 o 
  10   1  10      360.72      364.34     17.36 o 
  11   1  10        1.97       -3.01      6.95 o 
  12   1  10       68.78       86.33     11.91 o 
  13   1  10        0.05       -7.63      7.63 o 
 -13   2  10       21.01       15.51     10.33 o 
 -12   2  10       67.32       87.87     15.92 o 
 -11   2  10        5.47       -3.97      8.03 o 
 -10   2  10      227.32      223.04     14.54 o 
  -9   2  10        1.29        1.20      4.10 o 
  -8   2  10       66.60       64.81      5.69 o 
  -7   2  10       27.33       47.57      4.86 o 
  -6   2  10     1784.37     1772.35     16.62 o 
  -5   2  10       29.09       34.64      3.75 o 
  -4   2  10       65.11       69.09      3.44 o 
  -3   2  10      193.10      249.32      5.35 o 
  -2   2  10      200.93      207.17      5.82 o 
  -1   2  10     4614.78     4963.79     33.61 o 
   0   2  10     1304.05     1290.01     13.37 o 
   1   2  10       45.49       28.71      3.03 o 
   2   2  10      262.73      267.75      5.45 o 
   3   2  10        1.44        1.82      2.21 o 
   4   2  10       20.97       17.68      3.01 o 
   5   2  10     2524.40     2479.85     23.28 o 
   6   2  10      294.23      328.79      9.64 o 
   7   2  10        5.29        2.46      4.40 o 
   8   2  10      238.10      233.84     13.54 o 
   9   2  10      136.80      150.51     14.75 o 
  10   2  10      601.93      603.42     20.82 o 
  11   2  10        4.73        0.39      7.29 o 
  12   2  10       30.70       13.55      8.51 o 
 -13   3  10        4.87       11.14     15.35 o 
 -12   3  10        3.51       -4.05      8.85 o 
 -11   3  10      319.35      321.51     25.66 o 
 -10   3  10       79.29       79.38      9.00 o 
  -9   3  10       27.94       33.81      5.41 o 
  -8   3  10      476.31      495.21     12.32 o 
  -7   3  10     1641.64     1620.48     19.90 o 
  -6   3  10        0.84       -1.93      2.44 o 
  -5   3  10      944.67      927.03     10.65 o 
  -4   3  10      749.14      710.54      9.22 o 
  -3   3  10     1026.04     1001.67     11.20 o 
  -2   3  10       27.00       31.74      2.63 o 
  -1   3  10      410.73      371.04      6.51 o 
   0   3  10     2290.90     2436.92     19.20 o 
   1   3  10      610.77      583.88      8.52 o 
   2   3  10       46.21       68.02      3.56 o 
   3   3  10      516.20      420.19     10.27 o 
   4   3  10     1704.26     1650.95     17.11 o 
   5   3  10     1007.85      985.32     12.61 o 
   6   3  10     1485.72     1430.19     24.83 o 
   7   3  10      713.07      709.52     41.80 o 
   8   3  10       63.87       72.65      8.66 o 
   9   3  10      129.31      145.89     14.26 o 
  10   3  10       53.99       63.18     11.70 o 
  11   3  10      275.41      286.78     18.21 o 
  12   3  10        1.14       -7.14      7.14 o 
 -12   4  10      241.99      285.70     26.51 o 
 -11   4  10      105.47       86.34     15.15 o 
 -10   4  10       23.66       21.21      9.68 o 
  -9   4  10      297.90      298.78     18.64 o 
  -8   4  10       61.37       59.13      7.69 o 
  -7   4  10      185.91      207.38      7.65 o 
  -6   4  10      606.14      624.54     10.66 o 
  -5   4  10      162.77      170.32      5.17 o 
  -4   4  10      385.73      392.87      6.54 o 
  -3   4  10       92.20      110.66      4.95 o 
  -2   4  10      231.07      334.90      6.60 o 
  -1   4  10       63.65       66.18      3.52 o 
   0   4  10     1145.38     1231.00     12.28 o 
   1   4  10     1885.62     2182.21     18.48 o 
   2   4  10      447.34      458.77      7.30 o 
   3   4  10      290.33      275.31      7.07 o 
   4   4  10       73.42       83.26      5.02 o 
   5   4  10       26.61       24.20      4.11 o 
   6   4  10      120.74      105.26      8.12 o 
   7   4  10       92.28       82.79      8.25 o 
   8   4  10       97.78       99.53     15.88 o 
   9   4  10       99.74      107.16     15.69 o 
  10   4  10       65.57       70.01     10.69 o 
  11   4  10       28.23       31.19      8.93 o 
  12   4  10       28.12        5.14      9.54 o 
 -12   5  10       41.33       10.78     12.64 o 
 -11   5  10      463.65      482.39     40.23 o 
 -10   5  10       11.76        0.79      7.94 o 
  -9   5  10       23.25       19.89      8.02 o 
  -8   5  10     1684.84     1674.81     36.22 o 
  -7   5  10      339.59      346.14     14.14 o 
  -6   5  10       50.43       48.30      5.55 o 
  -5   5  10      223.73      226.33      8.32 o 
  -4   5  10      226.86      253.58      6.74 o 
  -3   5  10     1147.12     1191.06     13.60 o 
  -2   5  10      256.37      266.13      6.50 o 
  -1   5  10       39.65       68.34      3.61 o 
   0   5  10     2734.82     2903.48     20.48 o 
   1   5  10       44.00       31.83      2.91 o 
   2   5  10       82.35      100.12      4.76 o 
   3   5  10      109.77      116.92      5.50 o 
   4   5  10      659.56      624.15     10.66 o 
   5   5  10      794.49      797.17     16.64 o 
   6   5  10      256.45      276.23     12.79 o 
   7   5  10     1465.51     1484.15     30.10 o 
   8   5  10        5.03       10.42     10.77 o 
   9   5  10       14.75       22.28     12.74 o 
  10   5  10        0.98        3.37      9.32 o 
  11   5  10       54.61       52.35     11.78 o 
  12   5  10        1.20       -8.92      8.92 o 
 -12   6  10       13.17        2.77      9.85 o 
 -11   6  10        4.34       -6.58      9.10 o 
 -10   6  10      294.27      285.38     20.63 o 
  -9   6  10      227.46      262.11     18.76 o 
  -8   6  10      274.79      261.11     17.57 o 
  -7   6  10      684.12      662.97     19.17 o 
  -6   6  10      123.48      142.80     10.55 o 
  -5   6  10     1777.38     1632.94     27.20 o 
  -4   6  10       25.07       27.18      5.94 o 
  -3   6  10     2252.09     1994.16     18.63 o 
  -2   6  10      107.92       79.74      4.56 o 
  -1   6  10      624.55      570.00      9.78 o 
   0   6  10      209.84      227.73      5.77 o 
   1   6  10     2106.84     2012.20     17.39 o 
   2   6  10     3659.87     3531.96     23.39 o 
   3   6  10      769.96      767.51     12.55 o 
   4   6  10     1155.79     1154.22     18.03 o 
   5   6  10      800.70      756.85     16.40 o 
   6   6  10        3.43       12.83      5.84 o 
   7   6  10        6.85       13.68      7.78 o 
   8   6  10       13.33       11.90      8.93 o 
   9   6  10      672.28      668.87     29.72 o 
  10   6  10       28.15       23.15     11.54 o 
  11   6  10        0.40       10.24      9.36 o 
  12   6  10      162.84      169.58     18.21 o 
 -12   7  10       10.83       21.35     16.85 o 
 -11   7  10       11.06        8.25     10.56 o 
 -10   7  10      160.75      175.48     26.75 o 
  -9   7  10        8.25       21.28     10.42 o 
  -8   7  10        1.57       -5.39      5.39 o 
  -7   7  10       63.36       59.08      8.53 o 
  -6   7  10        4.48       -1.90      4.63 o 
  -5   7  10       13.86        7.43      5.26 o 
  -4   7  10      341.42      306.03     12.45 o 
  -3   7  10      484.77      394.84      9.74 o 
  -2   7  10       47.82       46.60      3.91 o 
  -1   7  10      203.93      199.12      9.83 o 
   0   7  10        5.95       12.87      3.29 o 
   1   7  10       10.35       15.54      2.72 o 
   2   7  10      306.06      299.09      6.37 o 
   3   7  10       12.34       19.46      6.08 o 
   4   7  10     1053.37     1017.20     32.16 o 
   5   7  10        3.51        0.66      5.48 o 
   6   7  10      137.58      115.20     12.59 o 
   7   7  10        0.43       -9.66     14.01 o 
   8   7  10        0.14        9.14      7.60 o 
   9   7  10       10.52       18.97     10.58 o 
  10   7  10        0.05        3.92     11.74 o 
  11   7  10      119.08      108.91     22.13 o 
 -11   8  10        2.24       -8.48      8.48 o 
 -10   8  10       23.45       32.82     15.63 o 
  -9   8  10      274.37      331.86     18.95 o 
  -8   8  10       92.62       90.10     10.34 o 
  -7   8  10      545.41      488.88     24.12 o 
  -6   8  10      554.64      497.91     17.21 o 
  -5   8  10      145.59      149.38     11.05 o 
  -4   8  10      420.00      368.73     13.90 o 
  -3   8  10       81.40       83.68      7.53 o 
  -2   8  10       33.36       34.21      4.50 o 
  -1   8  10       40.93       33.17      4.80 o 
   0   8  10      607.58      582.97     10.18 o 
   1   8  10      215.59      220.62      6.98 o 
   2   8  10     1125.52     1071.05     14.39 o 
   3   8  10      117.73      157.25     10.22 o 
   4   8  10        3.67        3.89      6.56 o 
   5   8  10      130.05      139.13     12.05 o 
   6   8  10      319.05      343.22     17.13 o 
   7   8  10       21.33       24.03     12.58 o 
   8   8  10      292.02      274.04     23.68 o 
   9   8  10       14.60       14.34      9.88 o 
  10   8  10        0.04       -0.83      9.95 o 
  11   8  10      105.24      120.50     19.40 o 
 -11   9  10      316.70      323.20     28.88 o 
 -10   9  10       20.86       19.92     10.13 o 
  -9   9  10        5.47       12.10      7.22 o 
  -8   9  10        0.90        8.12      6.20 o 
  -7   9  10       54.36       69.58      9.49 o 
  -6   9  10      256.61      260.03     13.48 o 
  -5   9  10       27.27       22.32      5.74 o 
  -4   9  10      423.25      438.65     13.95 o 
  -3   9  10      208.20      198.29     10.65 o 
  -2   9  10      166.56      149.50      7.25 o 
  -1   9  10      159.99      172.59      7.31 o 
   0   9  10     1418.02     1243.98     19.93 o 
   1   9  10       22.07       38.30      4.48 o 
   2   9  10      526.09      430.61     14.39 o 
   3   9  10     1708.00     1590.89     41.19 o 
   4   9  10      511.31      471.05     17.92 o 
   5   9  10      194.68      203.25     14.72 o 
   6   9  10       14.19       16.78      6.10 o 
   7   9  10        4.20       17.19      8.12 o 
   8   9  10      162.49      177.00     19.04 o 
   9   9  10       96.61       92.48     16.18 o 
  10   9  10       13.27       -3.18      9.11 o 
  11   9  10      198.04      232.26     25.10 o 
 -11  10  10        0.05       -3.90     11.54 o 
 -10  10  10       33.84       26.99     10.52 o 
  -9  10  10      133.18      147.26     14.60 o 
  -8  10  10      134.78      130.87     12.97 o 
  -7  10  10       21.96       25.73     12.88 o 
  -6  10  10      133.40      125.47     10.28 o 
  -5  10  10      213.34      214.10     22.30 o 
  -4  10  10       22.60       13.20      5.37 o 
  -3  10  10      650.21      586.73     21.60 o 
  -2  10  10      364.28      323.92     12.09 o 
  -1  10  10      155.97      113.08     10.51 o 
   0  10  10        6.87        0.29      5.46 o 
   1  10  10        1.37       -5.62      6.39 o 
   2  10  10       35.19       27.57     10.49 o 
   3  10  10      169.62      193.04     19.61 o 
   4  10  10       26.59       39.89     12.83 o 
   5  10  10       67.20       57.75     14.71 o 
   6  10  10      207.36      234.82     20.80 o 
   7  10  10      148.43      179.36     15.76 o 
   8  10  10      252.41      251.79     23.92 o 
   9  10  10       19.58       14.96     10.73 o 
  10  10  10       76.85       90.83     19.64 o 
 -10  11  10        0.92        3.35     10.36 o 
  -9  11  10       77.56       64.11     14.16 o 
  -8  11  10        3.88       -3.85      6.66 o 
  -7  11  10      837.76      792.73     24.81 o 
  -6  11  10       14.72       13.41      6.30 o 
  -5  11  10      191.78      189.13     12.33 o 
  -4  11  10      713.01      672.03     18.39 o 
  -3  11  10      278.21      301.85     16.81 o 
  -2  11  10      518.26      571.68     29.23 o 
  -1  11  10     1110.30     1056.52     25.56 o 
   0  11  10     1116.45     1091.45     38.20 o 
   1  11  10      184.18      198.22     24.33 o 
   2  11  10       13.64        6.45      8.03 o 
   3  11  10     1070.64      918.52     35.79 o 
   4  11  10        0.30       -1.52     19.80 o 
   5  11  10      320.00      326.19     50.99 o 
   6  11  10      430.72      448.37     30.95 o 
   7  11  10      325.57      338.01     61.04 o 
   8  11  10      178.02      164.39     30.70 o 
   9  11  10      125.45      135.87     30.46 o 
  10  11  10      126.23      131.32     24.54 o 
  -9  12  10        0.37        2.90     17.72 o 
  -8  12  10        6.90       11.53      7.96 o 
  -7  12  10        7.67        2.18      7.00 o 
  -6  12  10       40.71       51.06      8.38 o 
  -5  12  10      139.32      120.73     12.78 o 
  -4  12  10      128.44      123.89     12.66 o 
  -3  12  10      116.22      115.05     12.15 o 
  -2  12  10      119.75      107.39     13.12 o 
  -1  12  10       56.31       43.45     10.48 o 
   0  12  10        5.04        9.53      6.94 o 
   1  12  10       45.12       56.22     10.86 o 
   2  12  10       28.55       28.64      9.79 o 
   3  12  10       43.00       53.75     14.59 o 
   4  12  10      159.67      143.12     46.63 o 
   5  12  10        4.66      -13.13     13.13 o 
   6  12  10      593.58      632.96     33.22 o 
   7  12  10      315.16      282.00     26.98 o 
   8  12  10        9.54       25.48     19.24 o 
   9  12  10      114.14      112.97     29.39 o 
  -9  13  10       15.56       18.22     14.86 o 
  -8  13  10        0.42       -4.35      8.08 o 
  -7  13  10      258.87      264.95     41.72 o 
  -6  13  10       76.00       74.62     14.98 o 
  -5  13  10      451.46      442.25     22.68 o 
  -4  13  10      496.49      460.79     28.41 o 
  -3  13  10       90.53       98.97     13.71 o 
  -2  13  10       85.35      100.00     13.74 o 
  -1  13  10        9.17       17.48      8.88 o 
   0  13  10        9.23       28.21      9.47 o 
   1  13  10      196.14      215.48     17.77 o 
   2  13  10       11.49        5.35      9.33 o 
   3  13  10      261.79      243.90     24.86 o 
   4  13  10       62.09       52.04     16.31 o 
   5  13  10       11.74        3.94     20.21 o 
   6  13  10       46.31       58.92     17.61 o 
   7  13  10        4.02       17.41     14.70 o 
   8  13  10       80.92       64.30     23.22 o 
  -8  14  10        1.16        9.01     11.30 o 
  -7  14  10      168.69      159.67     21.76 o 
  -6  14  10      546.05      526.26     38.25 o 
  -5  14  10      242.23      218.09     35.80 o 
  -4  14  10      128.01      164.55     27.04 o 
  -3  14  10      750.96      720.78     28.70 o 
  -2  14  10        1.39       -3.72      8.28 o 
  -1  14  10      825.92      787.65     30.04 o 
   0  14  10     1183.22     1203.99     35.66 o 
   1  14  10        1.54        2.34      9.73 o 
   2  14  10     1283.89     1230.71     44.47 o 
   3  14  10      143.51      129.86     20.80 o 
   4  14  10        2.47        8.28     13.96 o 
   5  14  10      354.16      367.13     31.05 o 
   6  14  10       20.44       18.04     40.52 o 
   7  14  10        1.85       24.19     14.97 o 
   8  14  10       10.00        4.76     18.19 o 
  -7  15  10       59.86       67.88     31.97 o 
  -6  15  10       70.10      114.69     18.04 o 
  -5  15  10        2.33        6.65     12.16 o 
  -4  15  10       10.49        0.96      8.63 o 
  -3  15  10      118.80      169.47     17.89 o 
  -2  15  10       89.58      101.45     15.02 o 
  -1  15  10       24.71       40.12     11.62 o 
   0  15  10       26.43       56.87     13.02 o 
   1  15  10        2.47       14.83     11.82 o 
   2  15  10       14.98       15.93     14.70 o 
   3  15  10      156.26      194.25     33.10 o 
   4  15  10       17.64        5.11     21.66 o 
   5  15  10      392.01      458.68     35.19 o 
   6  15  10        1.76        7.15     14.27 o 
   7  15  10        4.02       35.31     19.27 o 
  -5  16  10      233.49      218.35     24.62 o 
  -4  16  10        8.48       29.43     10.95 o 
  -3  16  10        0.01       10.95     10.36 o 
  -2  16  10       41.23       25.72     10.63 o 
  -1  16  10      210.39      229.85     20.84 o 
   0  16  10       68.30       93.34     14.94 o 
   1  16  10      107.70      111.43     15.94 o 
   2  16  10      186.02      199.08     24.04 o 
   3  16  10       18.62        6.78     13.51 o 
   4  16  10      188.67      259.07     28.15 o 
   5  16  10      421.55      401.90     53.17 o 
  -4  17  10       61.37       82.60     14.85 o 
  -3  17  10      157.07      164.92     18.85 o 
  -2  17  10       61.69       71.19     13.75 o 
  -1  17  10        0.22       31.65     11.51 o 
   0  17  10      850.94      874.10     33.52 o 
   1  17  10      269.62      290.13     27.16 o 
   2  17  10       10.43       17.65     13.59 o 
   3  17  10        7.28       40.80     23.95 o 
 -13   1  11      159.35      155.43     20.87 o 
 -12   1  11      110.62      121.27     10.75 o 
 -11   1  11       60.61       62.05      8.85 o 
 -10   1  11        3.62        1.16      4.65 o 
  -9   1  11     1373.78     1382.21     24.17 o 
  -8   1  11       96.86      119.39      8.38 o 
  -7   1  11       35.39       33.83      4.39 o 
  -6   1  11      417.28      459.66      8.27 o 
  -5   1  11     1498.97     1467.88     14.08 o 
  -4   1  11      114.31      132.09      4.37 o 
  -3   1  11      383.31      442.70      6.65 o 
  -2   1  11     2519.06     2711.83     20.77 o 
  -1   1  11      138.00      208.43      5.35 o 
   0   1  11     2038.37     2161.50     19.95 o 
   1   1  11      722.93      756.49     11.26 o 
   2   1  11     3981.18     4109.11     25.76 o 
   3   1  11     1059.43     1109.81     11.09 o 
   4   1  11      493.95      507.50      8.50 o 
   5   1  11       46.47       47.15      4.52 o 
   6   1  11      124.63      119.56      6.40 o 
   7   1  11       86.44      132.17     15.22 o 
   8   1  11        1.01        0.73      4.99 o 
   9   1  11     1229.52     1213.57     27.02 o 
  10   1  11       22.37       -0.05      7.79 o 
  11   1  11      175.63      185.30     15.03 o 
  12   1  11      106.15       99.88     12.99 o 
 -13   2  11        4.18       -7.15     17.10 o 
 -12   2  11       12.91        5.98     11.88 o 
 -11   2  11       54.03       63.78     20.27 o 
 -10   2  11      454.87      471.64     21.21 o 
  -9   2  11        9.30       11.09      4.73 o 
  -8   2  11      543.13      566.56     13.57 o 
  -7   2  11        4.15        8.06      3.13 o 
  -6   2  11     2459.04     2428.30     22.43 o 
  -5   2  11      474.92      435.32      7.59 o 
  -4   2  11       53.25       59.77      3.67 o 
  -3   2  11     2092.79     2124.97     17.62 o 
  -2   2  11     4199.81     4324.13     34.01 o 
  -1   2  11      159.26      209.03      5.19 o 
   0   2  11       12.81       44.62      3.30 o 
   1   2  11     1498.69     1578.40     15.79 o 
   2   2  11     1272.05     1440.28     15.73 o 
   3   2  11      448.20      444.62      7.47 o 
   4   2  11      117.88      116.05      5.28 o 
   5   2  11       32.64       39.13      4.11 o 
   6   2  11      755.29      757.16     14.12 o 
   7   2  11        3.64       -0.40      4.53 o 
   8   2  11      299.61      309.63     14.77 o 
   9   2  11       20.60       24.41      7.06 o 
  10   2  11       22.17       27.89      9.52 o 
  11   2  11      306.55      269.61     17.65 o 
  12   2  11        1.71       -5.19      7.65 o 
 -13   3  11      230.31      310.56     39.34 o 
 -12   3  11      278.33      315.21     27.40 o 
 -11   3  11      114.97      122.16     16.84 o 
 -10   3  11      285.43      297.47     39.54 o 
  -9   3  11      203.12      223.73     11.75 o 
  -8   3  11       51.26       44.49      5.66 o 
  -7   3  11      196.39      202.10      8.23 o 
  -6   3  11        1.67       -0.42      2.35 o 
  -5   3  11       31.25       35.33      3.38 o 
  -4   3  11      318.70      303.90      7.34 o 
  -3   3  11       62.99       70.11      4.20 o 
  -2   3  11       13.43       10.96      1.97 o 
  -1   3  11      168.32      164.38      5.03 o 
   0   3  11      533.74      596.35      8.36 o 
   1   3  11       55.60       55.68      3.99 o 
   2   3  11        8.68       19.81      2.48 o 
   3   3  11      994.83      942.38     11.45 o 
   4   3  11      165.30      162.15      6.31 o 
   5   3  11      187.36      159.12      7.25 o 
   6   3  11      473.78      480.51     12.80 o 
   7   3  11       42.51       46.64      6.29 o 
   8   3  11        0.34       -2.50      4.40 o 
   9   3  11       14.52        5.21      6.27 o 
  10   3  11        0.74       -4.79      6.58 o 
  11   3  11      172.80      182.20     15.21 o 
  12   3  11        9.17       10.70      8.76 o 
 -12   4  11       22.25        9.73     10.82 o 
 -11   4  11      237.02      276.87     24.86 o 
 -10   4  11       52.11       43.49     11.76 o 
  -9   4  11      160.70      150.70     13.87 o 
  -8   4  11      513.78      505.67     19.81 o 
  -7   4  11      165.89      160.59      9.36 o 
  -6   4  11      278.13      284.46      9.43 o 
  -5   4  11      743.37      700.33     12.11 o 
  -4   4  11      491.20      524.79      9.28 o 
  -3   4  11     2628.19     2699.74     22.26 o 
  -2   4  11      103.24      100.36      4.75 o 
  -1   4  11       46.71       46.50      3.23 o 
   0   4  11       39.75       27.74      3.03 o 
   1   4  11      704.98      766.88     10.54 o 
   2   4  11       45.36       41.27      3.36 o 
   3   4  11     1432.55     1469.70     16.02 o 
   4   4  11     1847.11     1701.42     17.98 o 
   5   4  11      330.77      323.89     10.75 o 
   6   4  11     1253.83     1248.58     31.51 o 
   7   4  11      310.96      298.07     14.67 o 
   8   4  11      219.67      199.31     12.63 o 
   9   4  11       35.68       28.36     10.75 o 
  10   4  11        3.42        1.88      7.06 o 
  11   4  11      335.91      353.83     23.04 o 
  12   4  11        0.03       -2.36     13.84 o 
 -12   5  11       71.12       57.22     14.02 o 
 -11   5  11       52.80       63.58     13.82 o 
 -10   5  11        0.02       -3.74      9.14 o 
  -9   5  11        0.05        4.71      6.47 o 
  -8   5  11       81.81       91.07     14.59 o 
  -7   5  11      106.21       85.17      9.04 o 
  -6   5  11      930.77      920.77     17.45 o 
  -5   5  11      363.80      362.76      9.99 o 
  -4   5  11       81.18       99.14      5.66 o 
  -3   5  11      229.49      204.80      6.35 o 
  -2   5  11      138.73      111.55      5.19 o 
  -1   5  11      380.46      330.42      7.76 o 
   0   5  11      471.75      469.03      7.67 o 
   1   5  11       21.61       26.81      3.05 o 
   2   5  11      280.40      336.38      7.22 o 
   3   5  11       16.40       17.50      3.36 o 
   4   5  11      447.37      398.35      9.11 o 
   5   5  11      151.65      173.45      8.72 o 
   6   5  11       66.36       81.60      8.78 o 
   7   5  11       78.22       91.53      9.75 o 
   8   5  11      128.46      111.55     15.36 o 
   9   5  11      215.36      226.06     21.40 o 
  10   5  11       51.99       53.72     11.36 o 
  11   5  11       16.36       15.55     10.02 o 
  12   5  11       12.78       17.99     13.92 o 
 -12   6  11       48.77       33.20     19.30 o 
 -11   6  11      384.35      354.30     37.34 o 
 -10   6  11      142.81      137.03     15.32 o 
  -9   6  11       70.52       77.63     11.82 o 
  -8   6  11       13.47       24.54      7.66 o 
  -7   6  11        1.95        0.84      5.30 o 
  -6   6  11      105.97       91.44      9.02 o 
  -5   6  11        0.13       -0.89      4.00 o 
  -4   6  11     1636.31     1608.32     19.67 o 
  -3   6  11     1133.76     1084.74     13.59 o 
  -2   6  11      304.84      316.30      7.55 o 
  -1   6  11      260.64      240.87      6.75 o 
   0   6  11        0.89        3.68      2.90 o 
   1   6  11       20.62       15.08      2.97 o 
   2   6  11      196.13      190.90      5.26 o 
   3   6  11       12.55       11.54      2.62 o 
   4   6  11     2304.89     2148.29     25.91 o 
   5   6  11       30.72       52.17      6.36 o 
   6   6  11       30.91       39.65      7.79 o 
   7   6  11      478.04      508.57     23.95 o 
   8   6  11      130.23      142.65     16.65 o 
   9   6  11       95.76       88.42     14.89 o 
  10   6  11      197.99      201.49     21.96 o 
  11   6  11        2.42        1.36      8.80 o 
  12   6  11       10.57        8.80     10.26 o 
 -12   7  11      248.76      296.17     39.88 o 
 -11   7  11      225.51      221.79     23.62 o 
 -10   7  11       84.32       92.31     14.06 o 
  -9   7  11      219.15      214.43     17.80 o 
  -8   7  11      172.58      184.79     15.75 o 
  -7   7  11      617.81      622.74     19.41 o 
  -6   7  11      152.36      124.10     10.52 o 
  -5   7  11      541.24      606.30     21.21 o 
  -4   7  11        1.35       -2.11      4.23 o 
  -3   7  11     2254.80     2013.97     23.16 o 
  -2   7  11      783.48      674.10     10.79 o 
  -1   7  11      734.46      652.30     11.88 o 
   0   7  11      566.40      591.50     10.88 o 
   1   7  11      280.92      281.99      8.11 o 
   2   7  11     1167.78     1083.60     12.20 o 
   3   7  11     2264.32     2259.15     26.05 o 
   4   7  11      390.13      376.85     15.36 o 
   5   7  11      215.08      196.45     14.66 o 
   6   7  11      194.29      191.17     14.13 o 
   7   7  11       62.26       61.21     11.76 o 
   8   7  11       55.00       61.44     13.09 o 
   9   7  11       92.21       73.74     14.72 o 
  10   7  11       30.53       21.50     18.66 o 
  11   7  11      176.00      188.92     18.39 o 
 -11   8  11      158.49      123.85     19.20 o 
 -10   8  11       36.20       32.13     13.88 o 
  -9   8  11       21.43       23.96      7.90 o 
  -8   8  11      168.57      164.91     15.84 o 
  -7   8  11     1263.33     1223.26     27.02 o 
  -6   8  11        8.78        4.73      5.73 o 
  -5   8  11       27.90       33.09      8.54 o 
  -4   8  11      400.43      389.69     14.53 o 
  -3   8  11      402.12      457.82     15.40 o 
  -2   8  11       45.81       38.54      5.12 o 
  -1   8  11       89.12       94.94      7.10 o 
   0   8  11      539.75      463.54      9.46 o 
   1   8  11       61.09       61.40      4.64 o 
   2   8  11      966.66      906.94     14.65 o 
   3   8  11       12.21        4.85     10.12 o 
   4   8  11      220.76      202.27     11.85 o 
   5   8  11      243.63      298.33     15.37 o 
   6   8  11        8.35        7.87      5.51 o 
   7   8  11        9.62       15.71      8.83 o 
   8   8  11       91.98       92.69     15.18 o 
   9   8  11        0.00       -7.67      7.67 o 
  10   8  11       60.87       71.76     14.73 o 
  11   8  11      107.79      101.04     17.99 o 
 -11   9  11        0.44       -8.96     11.38 o 
 -10   9  11        1.28        9.51      7.37 o 
  -9   9  11        5.27       10.54      7.33 o 
  -8   9  11      104.24       93.64     11.35 o 
  -7   9  11        5.75        5.47      5.81 o 
  -6   9  11       14.68       12.23      6.40 o 
  -5   9  11      372.89      374.69     16.96 o 
  -4   9  11       56.17       58.54      9.72 o 
  -3   9  11        9.57       11.97      5.53 o 
  -2   9  11      977.06      864.44     18.23 o 
  -1   9  11      207.30      169.19      7.36 o 
   0   9  11      241.61      254.29     10.14 o 
   1   9  11      108.84       99.97      9.24 o 
   2   9  11      243.80      243.31     13.46 o 
   3   9  11      116.46      140.42     17.04 o 
   4   9  11      241.74      258.85     21.50 o 
   5   9  11      381.23      377.53     17.59 o 
   6   9  11     1243.40     1212.92     30.04 o 
   7   9  11      450.39      490.32     24.82 o 
   8   9  11        0.19       -7.00      7.47 o 
   9   9  11       31.23       30.88     20.31 o 
  10   9  11       26.09       24.77     15.10 o 
  11   9  11        3.14        5.16     11.10 o 
 -10  10  11        4.31        4.95      7.46 o 
  -9  10  11      221.97      211.80     21.26 o 
  -8  10  11      222.62      217.05     16.27 o 
  -7  10  11      416.34      418.85     18.12 o 
  -6  10  11      501.80      481.26     16.57 o 
  -5  10  11       73.78       75.72      8.49 o 
  -4  10  11       94.07       99.87      8.86 o 
  -3  10  11      694.08      701.60     17.83 o 
  -2  10  11      571.43      539.71     15.20 o 
  -1  10  11      936.71      921.07     34.44 o 
   0  10  11      830.66      770.74     23.12 o 
   1  10  11       79.47       83.12     10.87 o 
   2  10  11      158.31      143.54     13.56 o 
   3  10  11      105.90       82.47     11.02 o 
   4  10  11      794.05      775.34     32.33 o 
   5  10  11     1006.93      876.58     34.98 o 
   6  10  11        0.28        1.80     11.93 o 
   7  10  11        0.69       20.84     13.77 o 
   8  10  11      845.07      799.75     33.83 o 
   9  10  11       34.01       40.32     13.63 o 
  10  10  11       24.94       31.93     13.21 o 
 -10  11  11        7.05        4.96     11.42 o 
  -9  11  11        6.71       11.94      8.21 o 
  -8  11  11      259.98      267.05     18.40 o 
  -7  11  11       12.91       13.41      6.85 o 
  -6  11  11        4.60        8.59      6.02 o 
  -5  11  11       48.78       48.67      7.51 o 
  -4  11  11       84.79       93.65      9.04 o 
  -3  11  11      808.18      796.21     23.33 o 
  -2  11  11       38.08       38.91      8.63 o 
  -1  11  11        1.05        9.86      6.74 o 
   0  11  11      141.26      128.84     13.45 o 
   1  11  11      100.40      100.15     12.54 o 
   2  11  11        1.14        0.12      7.81 o 
   3  11  11       74.25       71.08     15.54 o 
   4  11  11      216.09      182.71     20.38 o 
   5  11  11       44.51       32.26     15.09 o 
   6  11  11        1.75       15.77     21.49 o 
   7  11  11        3.69        3.17     22.21 o 
   8  11  11       57.04       58.47     22.36 o 
   9  11  11        5.61      -11.07     20.23 o 
  10  11  11       61.29       46.12     25.49 o 
  -9  12  11       59.88       65.15     21.07 o 
  -8  12  11        5.74       13.20      8.90 o 
  -7  12  11        5.01        7.05     11.14 o 
  -6  12  11      115.51      122.53     11.32 o 
  -5  12  11        0.39       -1.52      5.54 o 
  -4  12  11     1731.76     1692.62     40.39 o 
  -3  12  11        1.16       11.63      7.51 o 
  -2  12  11      581.22      567.76     21.03 o 
  -1  12  11       11.00        2.84      6.95 o 
   0  12  11       33.12       45.85     10.04 o 
   1  12  11       97.89      115.25     13.77 o 
   2  12  11      103.76      107.05     13.16 o 
   3  12  11       51.73       75.04     31.20 o 
   4  12  11       76.93       64.81     17.20 o 
   5  12  11       93.07      111.48     19.62 o 
   6  12  11       61.75       42.64     16.90 o 
   7  12  11      605.28      611.69     42.90 o 
   8  12  11       53.42       57.86     24.43 o 
   9  12  11       24.34       20.80     20.98 o 
  -9  13  11       48.76       43.94     19.29 o 
  -8  13  11      251.10      274.19     29.97 o 
  -7  13  11       91.07       89.67     17.29 o 
  -6  13  11       61.48       85.30     14.31 o 
  -5  13  11      535.55      569.51     26.41 o 
  -4  13  11       20.35       16.89      7.36 o 
  -3  13  11       17.98       14.11      9.18 o 
  -2  13  11      514.19      512.11     23.83 o 
  -1  13  11       68.42       75.04     14.27 o 
   0  13  11      381.59      360.28     24.67 o 
   1  13  11        1.32       -4.78      8.99 o 
   2  13  11      115.83      119.84     19.06 o 
   3  13  11      360.95      355.12     28.77 o 
   4  13  11        7.58        9.57     14.51 o 
   5  13  11       86.40       70.87     18.35 o 
   6  13  11      736.02      741.03     37.39 o 
   7  13  11       11.09       44.35     34.21 o 
   8  13  11        0.67       24.45     21.68 o 
  -8  14  11        4.73       -0.39     11.16 o 
  -7  14  11        7.51       23.70     14.47 o 
  -6  14  11        1.55       23.51     11.72 o 
  -5  14  11       25.39       17.46      9.62 o 
  -4  14  11        7.67       16.03      9.29 o 
  -3  14  11        2.44        0.72      8.40 o 
  -2  14  11        4.14        8.68      9.12 o 
  -1  14  11      733.50      747.29     28.92 o 
   0  14  11      160.82      124.37     14.93 o 
   1  14  11        0.11       16.06     10.98 o 
   2  14  11       23.67       24.12     27.34 o 
   3  14  11       21.93       37.31     15.20 o 
   4  14  11       43.13       53.86     17.32 o 
   5  14  11       80.95       57.44     18.81 o 
   6  14  11       42.74       53.02     17.46 o 
   7  14  11      154.29      151.99     30.75 o 
  -7  15  11      139.94      148.90     21.15 o 
  -6  15  11      114.83      142.97     18.77 o 
  -5  15  11      160.62      174.48     22.14 o 
  -4  15  11       70.33       60.82     13.10 o 
  -3  15  11      204.97      205.92     19.38 o 
  -2  15  11      136.99      160.05     19.73 o 
  -1  15  11        1.35       -2.91      9.28 o 
   0  15  11      498.45      521.66     25.35 o 
   1  15  11        0.19        9.57     10.73 o 
   2  15  11      479.96      479.18     32.03 o 
   3  15  11       33.31       25.99     21.32 o 
   4  15  11      207.10      190.77     24.57 o 
   5  15  11       63.96      110.32     20.68 o 
   6  15  11        2.49       -7.56     15.81 o 
  -5  16  11      315.27      332.44     33.96 o 
  -4  16  11      267.15      263.06     27.99 o 
  -3  16  11       34.62       28.83     11.38 o 
  -2  16  11        3.51       10.51     10.41 o 
  -1  16  11      428.88      405.66     26.87 o 
   0  16  11       56.87       69.25     13.62 o 
   1  16  11      177.00      187.78     22.91 o 
   2  16  11       39.93       51.93     15.64 o 
   3  16  11       78.26      108.85     19.63 o 
   4  16  11       19.23       23.99     14.64 o 
   5  16  11      135.61      120.98     37.79 o 
  -3  17  11        0.34       11.27      9.42 o 
  -2  17  11        1.44       22.75     10.45 o 
  -1  17  11        0.20        7.61     10.49 o 
   0  17  11        7.09       30.43     11.53 o 
   1  17  11        5.10       16.68     12.84 o 
   2  17  11       64.43       48.02     15.67 o 
   3  17  11      247.59      261.12     27.08 o 
 -13   0  12        7.71      -13.60     13.60 o 
 -12   0  12      132.84      122.35     17.49 o 
 -11   0  12       30.79       31.40     10.79 o 
 -10   0  12       33.87       20.38      8.69 o 
  -9   0  12        1.00        3.85      5.19 o 
  -8   0  12       54.27       65.61      9.51 o 
  -7   0  12      431.61      418.40     13.72 o 
  -6   0  12      137.12      128.44      8.77 o 
  -5   0  12     1024.93      942.56     18.86 o 
  -4   0  12     2189.33     2258.99     24.55 o 
  -3   0  12      180.53      139.48      6.06 o 
  -2   0  12     2557.25     2762.99     26.47 o 
  -1   0  12     7513.06     8066.26    103.79 o 
   0   0  12      520.07      583.50     10.77 o 
   1   0  12     3233.21     3460.62     34.38 o 
   2   0  12     2730.84     2727.02     32.15 o 
   3   0  12      508.96      481.22     10.78 o 
   4   0  12     2233.89     2273.26     25.67 o 
   5   0  12      285.00      241.05     11.65 o 
   6   0  12       98.11      117.95      9.94 o 
   7   0  12     1233.94     1223.10     33.83 o 
   8   0  12      197.22      234.76     19.71 o 
   9   0  12     1546.45     1506.00     48.80 o 
  10   0  12     1135.42     1011.66     36.94 o 
  11   0  12        0.62        8.55     10.87 o 
  12   0  12      131.28      122.42     19.41 o 
 -13   1  12       30.06       35.92     16.53 o 
 -12   1  12        5.09       -2.12      7.62 o 
 -11   1  12      355.84      358.05     26.90 o 
 -10   1  12       30.88       21.55      6.32 o 
  -9   1  12       23.71       18.72      6.06 o 
  -8   1  12       43.07       48.36      5.37 o 
  -7   1  12     1016.70      967.40     15.25 o 
  -6   1  12      111.35       96.93      5.55 o 
  -5   1  12     2166.65     2176.32     18.17 o 
  -4   1  12      172.79      205.93      5.55 o 
  -3   1  12     1089.82     1025.40     11.61 o 
  -2   1  12     2577.36     2661.88     19.90 o 
  -1   1  12      130.46      144.45      4.89 o 
   0   1  12     2413.24     2518.04     21.02 o 
   1   1  12       58.22       63.20      3.72 o 
   2   1  12      323.66      361.50      6.63 o 
   3   1  12        0.22        7.67      2.68 o 
   4   1  12       42.90       46.70      4.25 o 
   5   1  12        0.62       -1.51      2.80 o 
   6   1  12     1320.79     1277.80     18.70 o 
   7   1  12      329.18      315.89     13.14 o 
   8   1  12       15.48        8.03     11.75 o 
   9   1  12      161.49      171.40     13.10 o 
  10   1  12      397.57      386.23     22.80 o 
  11   1  12      193.87      219.83     16.53 o 
  12   1  12       86.98       56.54     11.20 o 
 -13   2  12      136.53      106.81     24.15 o 
 -12   2  12       82.78       89.42     15.93 o 
 -11   2  12      627.32      642.65     30.28 o 
 -10   2  12       55.08       45.63      9.06 o 
  -9   2  12       15.43       13.10      4.84 o 
  -8   2  12      484.43      474.28     12.49 o 
  -7   2  12      733.03      741.00     13.53 o 
  -6   2  12      141.82      137.87      6.34 o 
  -5   2  12        1.08       -1.73      1.73 o 
  -4   2  12      134.41      134.66      4.99 o 
  -3   2  12     1850.93     1825.13     18.57 o 
  -2   2  12      355.27      388.93      8.36 o 
  -1   2  12      785.75      817.51      9.91 o 
   0   2  12      170.61      153.26      4.93 o 
   1   2  12      468.52      457.44      8.01 o 
   2   2  12       49.22       58.32      3.37 o 
   3   2  12      163.22      195.07      5.95 o 
   4   2  12       39.51       52.45      4.40 o 
   5   2  12      143.52      145.53      6.43 o 
   6   2  12       68.73       83.42      6.23 o 
   7   2  12      148.64      138.47     12.83 o 
   8   2  12       38.06       41.26      7.49 o 
   9   2  12       82.92       65.57     11.41 o 
  10   2  12       59.51       68.98     10.35 o 
  11   2  12       73.98       69.98     11.22 o 
  12   2  12       95.69      103.45     12.99 o 
 -12   3  12       23.73       24.16     11.25 o 
 -11   3  12        7.95        8.26      8.18 o 
 -10   3  12       55.43       63.27     14.49 o 
  -9   3  12      196.41      231.57     15.83 o 
  -8   3  12      117.15      124.76      9.08 o 
  -7   3  12       32.19       20.84      4.64 o 
  -6   3  12       16.07        7.91      3.99 o 
  -5   3  12      365.88      374.70      7.74 o 
  -4   3  12       79.66       85.15      4.19 o 
  -3   3  12       15.87       12.62      2.87 o 
  -2   3  12     2257.91     2203.23     18.32 o 
  -1   3  12     1896.13     2033.73     17.14 o 
   0   3  12      215.04      224.54      5.78 o 
   1   3  12      134.73      121.67      5.44 o 
   2   3  12     1634.65     1629.39     14.10 o 
   3   3  12      120.78      111.13      4.82 o 
   4   3  12      662.94      728.43     10.83 o 
   5   3  12       21.99       27.41      4.13 o 
   6   3  12      135.63      171.68      8.51 o 
   7   3  12      289.33      273.83     12.23 o 
   8   3  12        9.35       11.21      5.52 o 
   9   3  12       41.50       24.67      6.92 o 
  10   3  12       80.98       77.77      9.51 o 
  11   3  12      242.21      278.56     22.73 o 
  12   3  12        1.24       -7.47      7.47 o 
 -12   4  12       29.23       33.75     11.86 o 
 -11   4  12        5.41        6.41      9.17 o 
 -10   4  12      464.54      464.28     21.48 o 
  -9   4  12      156.22      169.44     14.85 o 
  -8   4  12        3.34        6.84      5.70 o 
  -7   4  12      105.44      105.52      8.09 o 
  -6   4  12       52.98       55.48      6.01 o 
  -5   4  12       11.47       17.64      6.37 o 
  -4   4  12       81.74       71.71      5.02 o 
  -3   4  12       30.17       27.31      3.41 o 
  -2   4  12      520.45      511.66      9.42 o 
  -1   4  12     4519.57     4904.93     30.35 o 
   0   4  12        0.38        0.22      2.36 o 
   1   4  12        8.66       24.14      3.38 o 
   2   4  12     1777.76     1854.63     15.53 o 
   3   4  12      532.42      582.21     11.87 o 
   4   4  12       34.67       30.21      4.18 o 
   5   4  12      532.13      505.30     12.67 o 
   6   4  12        3.52        2.27      6.89 o 
   7   4  12      113.15      124.24     11.35 o 
   8   4  12        1.06        0.00      5.09 o 
   9   4  12      262.16      278.23     19.10 o 
  10   4  12       23.49       25.58      9.64 o 
  11   4  12        3.64        8.85     12.75 o 
  12   4  12       89.27       92.93     16.62 o 
 -12   5  12       10.26       20.02     11.54 o 
 -11   5  12        3.73       -6.94      7.95 o 
 -10   5  12      534.15      521.71     23.26 o 
  -9   5  12      127.88      129.30     13.74 o 
  -8   5  12      544.97      551.40     28.84 o 
  -7   5  12       99.67      120.93     13.86 o 
  -6   5  12       71.25       74.11      6.59 o 
  -5   5  12     3548.13     3419.02     33.37 o 
  -4   5  12     1094.77     1048.89     14.42 o 
  -3   5  12        5.18        9.07      2.88 o 
  -2   5  12      558.04      575.55      9.75 o 
  -1   5  12       25.82       21.73      3.39 o 
   0   5  12       80.62       91.43      5.02 o 
   1   5  12     3529.69     3480.43     26.57 o 
   2   5  12       15.37       28.89      3.18 o 
   3   5  12      209.18      251.90      7.32 o 
   4   5  12     3863.49     3801.05     30.99 o 
   5   5  12      468.31      447.06     13.41 o 
   6   5  12       52.04       58.51      7.97 o 
   7   5  12       34.96       35.23      7.23 o 
   8   5  12        0.05       -6.47      6.47 o 
   9   5  12       88.60       78.93     11.93 o 
  10   5  12       74.40       99.79     13.72 o 
  11   5  12       51.66       42.36     12.07 o 
  12   5  12        0.89       -4.22      9.09 o 
 -12   6  12       50.89       24.61     11.89 o 
 -11   6  12      285.27      308.94     26.51 o 
 -10   6  12       26.41       17.46      8.42 o 
  -9   6  12       23.15       16.50      7.94 o 
  -8   6  12      282.42      280.54     22.61 o 
  -7   6  12      112.25      127.21     10.87 o 
  -6   6  12      242.52      239.25     13.27 o 
  -5   6  12      551.11      461.40     15.13 o 
  -4   6  12      502.07      413.46      9.66 o 
  -3   6  12      259.83      270.33      7.45 o 
  -2   6  12      126.20      125.84      6.32 o 
  -1   6  12      135.77      116.79      6.07 o 
   0   6  12     3099.13     2908.49     25.73 o 
   1   6  12      335.44      340.88      8.73 o 
   2   6  12       36.05       43.66      5.29 o 
   3   6  12       26.94       28.12      3.42 o 
   4   6  12       45.07       49.28      5.77 o 
   5   6  12      146.16      134.42      8.91 o 
   6   6  12       34.44       52.17      9.97 o 
   7   6  12      154.40      182.37     17.72 o 
   8   6  12       41.70       40.72     10.74 o 
   9   6  12      164.59      164.91     18.61 o 
  10   6  12        0.53       -0.65      8.68 o 
  11   6  12       39.09       34.76     10.71 o 
  12   6  12      382.80      363.73     24.76 o 
 -12   7  12        2.61        8.06     13.69 o 
 -11   7  12      211.42      208.15     32.70 o 
 -10   7  12      210.50      221.94     19.18 o 
  -9   7  12        0.65        9.63      7.45 o 
  -8   7  12       10.67        4.97      6.55 o 
  -7   7  12        3.68        8.85      5.61 o 
  -6   7  12       47.63       59.83      8.06 o 
  -5   7  12      105.30      120.28     11.11 o 
  -4   7  12        0.00       -0.50      4.40 o 
  -3   7  12       36.98       62.41      5.40 o 
  -2   7  12        1.28       -0.90      2.37 o 
  -1   7  12       73.66       63.23      6.44 o 
   0   7  12       14.20       12.85      5.08 o 
   1   7  12      692.76      664.32     14.73 o 
   2   7  12      293.36      255.06      7.00 o 
   3   7  12      661.52      627.80     15.25 o 
   4   7  12      260.45      235.57     15.88 o 
   5   7  12      129.06      144.93     11.70 o 
   6   7  12       34.71       44.21      8.93 o 
   7   7  12       90.88      122.25     14.85 o 
   8   7  12        0.03        3.54      8.14 o 
   9   7  12       11.78       17.31     10.38 o 
  10   7  12       60.09       57.42     28.59 o 
  11   7  12       38.93       27.28     10.50 o 
 -11   8  12      217.51      235.95     24.44 o 
 -10   8  12       35.14       33.73      9.10 o 
  -9   8  12      126.59      139.46     16.08 o 
  -8   8  12       42.75       30.42     12.25 o 
  -7   8  12     1063.44     1050.08     28.28 o 
  -6   8  12      200.30      211.21     13.69 o 
  -5   8  12       15.32        8.51      5.12 o 
  -4   8  12     2603.77     2252.76     34.41 o 
  -3   8  12      282.15      247.87     12.42 o 
  -2   8  12        4.00        8.95      3.88 o 
  -1   8  12      374.96      392.77     11.89 o 
   0   8  12     1291.63     1244.87     16.52 o 
   1   8  12      232.41      211.89      7.13 o 
   2   8  12      310.96      311.73     10.20 o 
   3   8  12      200.26      200.94     13.88 o 
   4   8  12      325.20      323.14     22.01 o 
   5   8  12      457.89      410.45     17.31 o 
   6   8  12      358.13      319.10     18.19 o 
   7   8  12      523.89      584.36     69.61 o 
   8   8  12      372.07      348.61     23.49 o 
   9   8  12       26.35       34.56     12.02 o 
  10   8  12       90.12       79.91     16.29 o 
  11   8  12       87.97      101.98     15.16 o 
 -11   9  12       62.52       71.37     15.62 o 
 -10   9  12      268.13      241.38     17.94 o 
  -9   9  12      211.62      226.90     16.65 o 
  -8   9  12      285.97      284.64     17.77 o 
  -7   9  12      266.54      247.39     15.49 o 
  -6   9  12      380.82      344.06     15.58 o 
  -5   9  12      107.33       77.87     11.11 o 
  -4   9  12        4.89        0.75      5.86 o 
  -3   9  12       11.19       19.76      5.99 o 
  -2   9  12       51.87       59.14      8.88 o 
  -1   9  12      142.78      164.47      7.67 o 
   0   9  12      179.87      186.12      7.95 o 
   1   9  12      498.33      487.34     12.31 o 
   2   9  12      657.76      644.95     17.07 o 
   3   9  12      183.54      181.13     18.75 o 
   4   9  12      227.27      219.45     20.81 o 
   5   9  12       34.33       22.59     12.52 o 
   6   9  12     1929.29     1939.65     69.89 o 
   7   9  12      714.62      664.77     46.03 o 
   8   9  12        7.39        8.44      8.54 o 
   9   9  12       20.98       12.37     15.90 o 
  10   9  12        5.70        3.82     10.75 o 
 -10  10  12       36.35       32.42     10.84 o 
  -9  10  12       44.10       33.91     10.59 o 
  -8  10  12       69.68       46.42      9.68 o 
  -7  10  12       14.37       22.08      7.70 o 
  -6  10  12      306.24      334.07     15.44 o 
  -5  10  12       26.26       23.02      6.31 o 
  -4  10  12      121.50      137.02     11.64 o 
  -3  10  12       23.83       16.37      4.92 o 
  -2  10  12      120.83      145.72      9.85 o 
  -1  10  12      217.09      187.23     13.22 o 
   0  10  12        0.57       11.86      5.81 o 
   1  10  12      633.69      553.26     19.52 o 
   2  10  12       99.49       83.68     12.19 o 
   3  10  12        4.02        2.57      8.79 o 
   4  10  12        7.83       15.19     12.35 o 
   5  10  12      363.76      375.71     35.22 o 
   6  10  12      307.44      321.02     26.45 o 
   7  10  12       38.23       49.85     19.64 o 
   8  10  12       72.37       88.12     27.32 o 
   9  10  12       89.42       60.61     24.34 o 
  10  10  12        0.03       -9.46     21.56 o 
 -10  11  12      166.94      195.87     20.25 o 
  -9  11  12        1.79        9.84      7.71 o 
  -8  11  12      453.77      418.84     23.31 o 
  -7  11  12       19.43       14.07      7.71 o 
  -6  11  12        0.13       -1.42      5.44 o 
  -5  11  12      198.42      225.69     13.69 o 
  -4  11  12       14.98        8.93      5.47 o 
  -3  11  12       61.88       46.43     10.05 o 
  -2  11  12      162.92      135.47     12.47 o 
  -1  11  12       84.73       96.47     11.18 o 
   0  11  12       63.93       47.55      8.86 o 
   1  11  12       35.59       18.07      9.06 o 
   2  11  12      117.04      114.72     13.09 o 
   3  11  12       23.73       36.09     14.12 o 
   4  11  12       54.06       43.76     18.01 o 
   5  11  12      206.84      199.37     22.00 o 
   6  11  12     1275.50     1335.54     78.58 o 
   7  11  12      759.78      685.01     34.60 o 
   8  11  12        1.96       15.12     20.42 o 
   9  11  12      129.71      143.63     31.05 o 
  -9  12  12      171.80      194.63     24.89 o 
  -8  12  12        9.74        2.79     11.03 o 
  -7  12  12      322.14      318.02     19.48 o 
  -6  12  12       15.45       10.69      6.49 o 
  -5  12  12      303.65      300.80     15.94 o 
  -4  12  12       51.30       64.86     12.42 o 
  -3  12  12       96.51       88.41     11.47 o 
  -2  12  12       17.00        7.30      7.34 o 
  -1  12  12       28.07       36.26     10.15 o 
   0  12  12      158.90      180.68     16.47 o 
   1  12  12       20.35        7.21      8.52 o 
   2  12  12        5.61        6.44     14.58 o 
   3  12  12      130.82      121.76     18.77 o 
   4  12  12      121.82      123.41     20.35 o 
   5  12  12       80.89       80.49     26.19 o 
   6  12  12      110.41      127.15     21.37 o 
   7  12  12       68.24       64.51     18.44 o 
   8  12  12        1.04       10.56     21.25 o 
   9  12  12        0.22        2.77     18.54 o 
  -8  13  12       91.76       90.44     13.86 o 
  -7  13  12       88.02      104.62     15.75 o 
  -6  13  12      162.24      151.65     14.72 o 
  -5  13  12       20.65       14.34      8.23 o 
  -4  13  12       46.47       40.73      9.77 o 
  -3  13  12      249.15      248.87     19.86 o 
  -2  13  12        0.05       -4.26      8.50 o 
  -1  13  12      331.26      306.05     21.67 o 
   0  13  12       80.58       77.66     16.33 o 
   1  13  12      260.69      250.28     29.68 o 
   2  13  12      526.13      516.26     30.52 o 
   3  13  12       45.71       53.10     37.68 o 
   4  13  12      118.59      103.33     27.27 o 
   5  13  12      290.21      285.30     27.96 o 
   6  13  12       34.35       28.01     16.27 o 
   7  13  12       45.09       32.31     27.28 o 
   8  13  12       11.45       38.08     23.16 o 
  -7  14  12       14.96       30.23     12.29 o 
  -6  14  12       56.59      100.67     21.65 o 
  -5  14  12       10.98       14.11      9.04 o 
  -4  14  12       27.77       21.61     11.10 o 
  -3  14  12      331.43      368.92     24.33 o 
  -2  14  12       42.97       16.43     10.83 o 
  -1  14  12       93.00       84.53     13.87 o 
   0  14  12       76.57      103.89     17.40 o 
   1  14  12       37.44       39.11     11.65 o 
   2  14  12      560.19      622.89     33.57 o 
   3  14  12      253.61      308.50     39.69 o 
   4  14  12       12.77       14.10     14.52 o 
   5  14  12      337.05      368.32     44.37 o 
   6  14  12      255.84      270.00     28.50 o 
   7  14  12       77.46      104.90     20.23 o 
  -6  15  12      851.95      965.17     60.67 o 
  -5  15  12       53.32       61.56     12.86 o 
  -4  15  12        0.06        2.45     10.01 o 
  -3  15  12       89.71       75.40     14.23 o 
  -2  15  12      155.78      137.61     16.92 o 
  -1  15  12      104.13      108.92     15.48 o 
   0  15  12       34.18       32.86     11.30 o 
   1  15  12        1.72       26.20     11.60 o 
   2  15  12        0.14        4.06     13.34 o 
   3  15  12        0.23       16.50     14.29 o 
   4  15  12      186.24      191.51     59.62 o 
   5  15  12      635.51      580.18     34.37 o 
   6  15  12       92.88       61.35     19.08 o 
  -5  16  12        0.01       18.78     24.59 o 
  -4  16  12      144.14      180.89     18.86 o 
  -3  16  12        0.79       25.70     10.18 o 
  -2  16  12        9.62       20.82     14.60 o 
  -1  16  12      268.86      270.58     22.98 o 
   0  16  12      322.56      389.29     26.25 o 
   1  16  12        0.71       19.32     19.46 o 
   2  16  12      173.01      191.89     24.05 o 
   3  16  12      156.40      154.49     22.35 o 
   4  16  12        0.79       22.50     14.49 o 
   5  16  12       46.32       60.00     25.77 o 
  -3  17  12       25.86       32.11     11.84 o 
  -2  17  12      171.83      194.28     42.96 o 
  -1  17  12        2.79       26.90     11.61 o 
   0  17  12        7.17       13.48     14.76 o 
   1  17  12       41.25       42.53     19.41 o 
   2  17  12       34.58       72.02     22.23 o 
   3  17  12      399.50      454.79     40.12 o 
 -12   1  13       16.67       24.86     11.40 o 
 -11   1  13       29.22       25.85     12.42 o 
 -10   1  13        1.65        7.44      5.28 o 
  -9   1  13        8.79        8.77      4.32 o 
  -8   1  13       65.81       71.45      6.47 o 
  -7   1  13       13.21       10.31      4.69 o 
  -6   1  13     1755.09     1746.05     18.89 o 
  -5   1  13        0.04        1.78      2.45 o 
  -4   1  13     1426.40     1487.86     14.77 o 
  -3   1  13       74.99       86.15      6.76 o 
  -2   1  13      246.49      233.05      5.85 o 
  -1   1  13        0.02        4.06      2.21 o 
   0   1  13     3751.26     3765.08     34.61 o 
   1   1  13     1911.10     1859.78     15.55 o 
   2   1  13      535.12      558.93      9.06 o 
   3   1  13      131.58      175.92      6.11 o 
   4   1  13      126.10      120.34      5.37 o 
   5   1  13       67.87       87.56      5.66 o 
   6   1  13      620.47      611.33     15.05 o 
   7   1  13      336.42      337.51     24.71 o 
   8   1  13      856.87      837.50     30.26 o 
   9   1  13       67.30       58.80      9.10 o 
  10   1  13      179.38      168.51     13.84 o 
  11   1  13        2.16       -7.05      7.21 o 
  12   1  13      244.91      215.76     15.31 o 
 -12   2  13      196.82      193.26     44.02 o 
 -11   2  13      147.91      124.10     16.80 o 
 -10   2  13       13.00        9.58      6.52 o 
  -9   2  13      203.41      225.67     14.92 o 
  -8   2  13      119.68      119.57      7.83 o 
  -7   2  13      558.08      558.36     11.98 o 
  -6   2  13       12.04       10.88      4.92 o 
  -5   2  13     3808.45     3793.96     27.68 o 
  -4   2  13      122.71      108.01      5.01 o 
  -3   2  13       95.40       75.06      4.55 o 
  -2   2  13     4238.14     4332.40     30.44 o 
  -1   2  13      157.11      274.07      6.28 o 
   0   2  13        0.44       11.10      2.67 o 
   1   2  13      685.17      808.78     12.89 o 
   2   2  13      790.51      822.83      9.80 o 
   3   2  13       14.19        8.31      2.74 o 
   4   2  13      117.05      123.40      5.83 o 
   5   2  13       10.04        8.58      3.23 o 
   6   2  13      901.17      923.06     17.30 o 
   7   2  13        4.80        4.88      4.94 o 
   8   2  13      569.14      528.96     15.49 o 
   9   2  13        8.75        4.79      5.45 o 
  10   2  13      254.20      256.35     15.28 o 
  11   2  13       24.84       19.89      7.63 o 
  12   2  13       81.55       64.42     11.75 o 
 -12   3  13        6.28       -7.71     12.12 o 
 -11   3  13      266.42      277.15     24.15 o 
 -10   3  13       12.12       10.91     13.32 o 
  -9   3  13      812.02      806.89     21.75 o 
  -8   3  13      796.42      796.99     18.30 o 
  -7   3  13       29.66       38.59      5.76 o 
  -6   3  13     1900.10     1858.76     23.65 o 
  -5   3  13       34.81       37.54      4.13 o 
  -4   3  13       73.25       66.22      4.73 o 
  -3   3  13        2.60        1.35      2.42 o 
  -2   3  13      293.25      295.74      8.48 o 
  -1   3  13      455.88      522.42      8.51 o 
   0   3  13      184.94      187.93      5.75 o 
   1   3  13     1725.14     1788.52     16.97 o 
   2   3  13      404.58      393.56      7.15 o 
   3   3  13       14.01        6.94      3.05 o 
   4   3  13        2.88        4.38      3.16 o 
   5   3  13       84.47       93.20      6.31 o 
   6   3  13      199.17      237.25     11.98 o 
   7   3  13      171.02      171.01     10.28 o 
   8   3  13       23.89       17.69      5.87 o 
   9   3  13       49.91       57.53      8.15 o 
  10   3  13        3.09        7.43      6.17 o 
  11   3  13       68.67       74.34     11.16 o 
  12   3  13      142.67      151.04     20.29 o 
 -12   4  13      458.64      467.14     28.14 o 
 -11   4  13       35.80       42.10     12.80 o 
 -10   4  13      238.46      247.96     18.67 o 
  -9   4  13      559.95      574.98     22.60 o 
  -8   4  13      242.52      270.19     15.01 o 
  -7   4  13      845.84      828.51     17.86 o 
  -6   4  13      105.36      119.78      8.28 o 
  -5   4  13       56.41       66.40      5.27 o 
  -4   4  13      300.33      299.78      8.24 o 
  -3   4  13        8.93        8.89      3.00 o 
  -2   4  13      138.78      135.74      6.17 o 
  -1   4  13     1727.89     1672.54     16.95 o 
   0   4  13       44.42       46.22      4.18 o 
   1   4  13       23.93       28.93      3.65 o 
   2   4  13     4020.77     4044.56     27.17 o 
   3   4  13      336.60      291.49      7.00 o 
   4   4  13     1640.34     1647.36     17.15 o 
   5   4  13      167.99      187.84      8.70 o 
   6   4  13       56.44       61.21      7.18 o 
   7   4  13       29.01       31.12      7.48 o 
   8   4  13      232.06      231.53     13.50 o 
   9   4  13      766.26      695.76     24.87 o 
  10   4  13        1.84        2.08      7.97 o 
  11   4  13      118.81      106.87     15.15 o 
  12   4  13       73.93       74.93     14.43 o 
 -12   5  13        2.32       -4.43      9.16 o 
 -11   5  13       47.70       45.04     13.02 o 
 -10   5  13       15.20       14.61      8.47 o 
  -9   5  13      201.35      199.51     16.65 o 
  -8   5  13       76.06       90.63      9.94 o 
  -7   5  13      320.04      313.76     14.22 o 
  -6   5  13      148.81      175.84     12.17 o 
  -5   5  13      495.33      469.36     12.49 o 
  -4   5  13      579.11      512.03     13.04 o 
  -3   5  13      952.25      899.74     12.78 o 
  -2   5  13       51.23       54.94      4.27 o 
  -1   5  13      121.05      132.77      6.39 o 
   0   5  13        5.89        4.81      3.25 o 
   1   5  13      777.98      712.89     11.21 o 
   2   5  13       17.61       15.38      3.23 o 
   3   5  13        6.93        0.60      2.53 o 
   4   5  13     2018.38     2069.06     23.75 o 
   5   5  13      870.77      812.05     17.69 o 
   6   5  13       89.94      103.15      9.95 o 
   7   5  13      151.42      172.56     12.87 o 
   8   5  13      124.35      123.62     15.86 o 
   9   5  13      204.17      205.70     29.94 o 
  10   5  13       82.73      101.82     13.66 o 
  11   5  13       14.62       24.88     10.59 o 
  12   5  13        1.80       -5.94     15.46 o 
 -12   6  13        3.09        1.23     13.68 o 
 -11   6  13       12.57        0.02     20.61 o 
 -10   6  13       46.84       47.96     11.22 o 
  -9   6  13       12.46        6.67      7.66 o 
  -8   6  13      107.82       92.08     11.57 o 
  -7   6  13        7.15       -5.18      5.18 o 
  -6   6  13      332.25      287.45     14.18 o 
  -5   6  13      109.21      115.84     10.66 o 
  -4   6  13      240.44      268.27      8.76 o 
  -3   6  13      277.33      274.87      7.81 o 
  -2   6  13     1641.73     1562.31     18.33 o 
  -1   6  13      526.89      489.58     10.27 o 
   0   6  13      954.05      909.62     13.72 o 
   1   6  13      376.20      333.59      8.97 o 
   2   6  13      723.41      677.18     11.31 o 
   3   6  13      389.66      354.63      8.40 o 
   4   6  13       75.20       92.08     11.85 o 
   5   6  13      132.35      131.39     10.54 o 
   6   6  13       83.99       70.20     11.35 o 
   7   6  13        0.41       13.35      8.40 o 
   8   6  13       20.70       21.24      9.55 o 
   9   6  13      815.60      840.22     27.67 o 
  10   6  13       22.65       17.43      9.95 o 
  11   6  13       36.10       30.36     13.09 o 
 -11   7  13       28.39       32.15     18.64 o 
 -10   7  13        0.08       -4.36      7.67 o 
  -9   7  13       13.82       11.71     11.46 o 
  -8   7  13      264.99      261.56     18.68 o 
  -7   7  13      977.07      969.75     24.36 o 
  -6   7  13      301.64      315.52     14.71 o 
  -5   7  13      167.41      175.77     11.76 o 
  -4   7  13      126.12       74.99      8.25 o 
  -3   7  13     1868.30     1589.25     23.68 o 
  -2   7  13      183.89      214.01      8.44 o 
  -1   7  13       36.00       37.98      4.48 o 
   0   7  13      688.06      609.64     11.83 o 
   1   7  13       13.95       12.08      3.53 o 
   2   7  13      185.68      195.74      7.15 o 
   3   7  13      141.98      136.83     11.22 o 
   4   7  13      908.77      823.30     34.67 o 
   5   7  13      169.05      147.54     12.04 o 
   6   7  13      124.70      146.99     12.65 o 
   7   7  13      117.94      104.33     24.97 o 
   8   7  13      285.62      291.57     23.74 o 
   9   7  13       38.54       31.03     12.39 o 
  10   7  13       22.95       19.05      9.73 o 
  11   7  13       67.80       58.20     13.19 o 
 -11   8  13      360.18      398.56     47.21 o 
 -10   8  13        0.45        8.16      6.84 o 
  -9   8  13        7.42       13.57      8.56 o 
  -8   8  13       52.00       43.26     10.18 o 
  -7   8  13        0.30       -0.30      5.88 o 
  -6   8  13      909.46      785.87     21.62 o 
  -5   8  13      418.73      355.63     16.47 o 
  -4   8  13      556.97      465.97     16.50 o 
  -3   8  13      114.45       97.24     13.92 o 
  -2   8  13       41.55       36.00      5.53 o 
  -1   8  13     1133.64     1034.30     17.45 o 
   0   8  13       10.06        9.72      3.34 o 
   1   8  13      162.15      161.36      7.92 o 
   2   8  13      236.98      258.96      9.64 o 
   3   8  13      521.69      533.86     26.04 o 
   4   8  13       83.01       66.16     13.34 o 
   5   8  13      733.30      712.64     30.51 o 
   6   8  13        4.45       10.40      6.93 o 
   7   8  13       17.04       18.56      9.37 o 
   8   8  13        3.62       -8.56      9.97 o 
   9   8  13       28.52       39.47     12.77 o 
  10   8  13       29.57       32.11     24.07 o 
  11   8  13        9.07       -3.02      9.62 o 
 -11   9  13       65.58       25.78     14.55 o 
 -10   9  13      192.33      172.38     19.88 o 
  -9   9  13      112.61      105.32     19.64 o 
  -8   9  13       22.78       24.52      7.67 o 
  -7   9  13      346.25      362.92     18.05 o 
  -6   9  13      154.13      158.40     12.65 o 
  -5   9  13      181.24      203.36     13.66 o 
  -4   9  13       18.81       20.89      6.13 o 
  -3   9  13      298.54      308.30     13.95 o 
  -2   9  13      668.14      643.01     15.67 o 
  -1   9  13        2.46        3.83      3.55 o 
   0   9  13     1254.14     1205.12     17.86 o 
   1   9  13      130.88      139.90      8.29 o 
   2   9  13       10.53        5.90      4.92 o 
   3   9  13       47.04       49.25      9.70 o 
   4   9  13       67.85       72.21     14.95 o 
   5   9  13       72.90       82.30     15.59 o 
   6   9  13      252.98      284.64     32.46 o 
   7   9  13      104.94       79.66     23.26 o 
   8   9  13      515.24      505.93     44.07 o 
   9   9  13       42.96       36.58     12.49 o 
  10   9  13      119.58      114.19     18.18 o 
 -10  10  13       28.35       15.29      8.45 o 
  -9  10  13      719.49      747.19     25.67 o 
  -8  10  13       41.25       23.04      8.60 o 
  -7  10  13        3.81        9.74      5.76 o 
  -6  10  13       26.01       29.50      7.77 o 
  -5  10  13      183.75      175.91     11.60 o 
  -4  10  13      335.05      294.01     15.09 o 
  -3  10  13        6.47       12.35      5.26 o 
  -2  10  13      106.66      105.13      8.92 o 
  -1  10  13        7.64        5.78      7.01 o 
   0  10  13        4.71        2.43      6.11 o 
   1  10  13      375.20      361.98     16.27 o 
   2  10  13        5.79       12.14     11.88 o 
   3  10  13       91.15       88.51     11.54 o 
   4  10  13      370.75      365.88     19.60 o 
   5  10  13      902.91      863.79     50.23 o 
   6  10  13       33.63       29.31     14.89 o 
   7  10  13       31.46       27.44     21.35 o 
   8  10  13        4.14        9.54     19.33 o 
   9  10  13      183.20      208.55     36.15 o 
  10  10  13       68.07       81.45     25.99 o 
 -10  11  13      525.20      592.53     35.98 o 
  -9  11  13       15.33        5.46     10.96 o 
  -8  11  13       14.33       10.36      7.99 o 
  -7  11  13      104.08      105.82     12.27 o 
  -6  11  13        3.97        3.68      4.72 o 
  -5  11  13       37.71       38.29      7.42 o 
  -4  11  13      106.25       99.51     10.88 o 
  -3  11  13       96.82       98.94     11.60 o 
  -2  11  13      116.35      113.28     11.90 o 
  -1  11  13       47.98       47.62      9.18 o 
   0  11  13        0.18       -6.37      6.37 o 
   1  11  13        3.57        7.54      7.46 o 
   2  11  13      253.01      225.53     30.35 o 
   3  11  13       61.31       52.48     32.24 o 
   4  11  13      129.13      115.92     18.77 o 
   5  11  13        0.91       19.95     13.66 o 
   6  11  13      118.69       90.86     18.74 o 
   7  11  13       30.03       20.13     14.44 o 
   8  11  13      340.32      336.54     41.06 o 
   9  11  13        0.26      -18.88     19.16 o 
  -9  12  13      237.41      234.07     19.14 o 
  -8  12  13        7.55        2.75      7.57 o 
  -7  12  13      191.73      182.92     15.33 o 
  -6  12  13       44.82       43.43      9.72 o 
  -5  12  13      587.05      595.45     19.38 o 
  -4  12  13        1.53        5.39      6.95 o 
  -3  12  13     1028.74      952.68     32.99 o 
  -2  12  13        5.85        6.18      7.50 o 
  -1  12  13     1386.86     1378.12     31.13 o 
   0  12  13      444.46      490.04     22.44 o 
   1  12  13       49.09       57.58     11.44 o 
   2  12  13      579.09      562.20     31.09 o 
   3  12  13      216.02      215.76     23.71 o 
   4  12  13        0.03        2.95     13.34 o 
   5  12  13       44.17       45.17     17.17 o 
   6  12  13      132.73      180.81     30.61 o 
   7  12  13       51.28       65.18     17.85 o 
   8  12  13        0.00      -15.82     15.82 o 
   9  12  13       38.54       25.65     23.18 o 
  -8  13  13        8.12       11.72     13.20 o 
  -7  13  13      431.47      417.31     25.84 o 
  -6  13  13      122.30      158.34     14.78 o 
  -5  13  13      417.14      421.08     20.57 o 
  -4  13  13      195.58      187.03     18.33 o 
  -3  13  13        5.70        4.69      7.89 o 
  -2  13  13      547.47      613.22     25.43 o 
  -1  13  13      243.97      239.68     19.46 o 
   0  13  13        0.90        2.71     10.09 o 
   1  13  13      204.52      223.98     18.42 o 
   2  13  13       97.74       96.33     43.94 o 
   3  13  13       26.13       24.35     23.70 o 
   4  13  13       86.04      128.39     21.05 o 
   5  13  13       14.59        3.27     15.74 o 
   6  13  13      147.34      204.77     25.01 o 
   7  13  13      206.57      213.58     25.76 o 
   8  13  13        3.13       24.65     20.75 o 
  -7  14  13       13.74       26.09      9.51 o 
  -6  14  13      174.69      174.55     18.05 o 
  -5  14  13        0.59       -4.53      7.91 o 
  -4  14  13        0.17        0.23      8.41 o 
  -3  14  13        3.37       14.87      9.44 o 
  -2  14  13       80.41       87.45     17.83 o 
  -1  14  13        9.03       10.10      9.18 o 
   0  14  13       67.75       61.19     12.72 o 
   1  14  13       82.49      104.67     15.07 o 
   2  14  13        1.80       12.09     13.58 o 
   3  14  13        0.83       12.45     14.13 o 
   4  14  13       48.42       56.46     17.06 o 
   5  14  13       38.58       62.58     18.38 o 
   6  14  13        0.03       -2.41     14.36 o 
   7  14  13       19.53       32.51     16.58 o 
  -6  15  13        0.59       13.52      9.01 o 
  -5  15  13        0.02        1.12      8.91 o 
  -4  15  13       32.50       38.86     16.73 o 
  -3  15  13      177.56      178.36     19.95 o 
  -2  15  13       43.26       57.15     23.89 o 
  -1  15  13        3.03       -3.73     11.09 o 
   0  15  13        0.47        0.64      5.73 o 
   1  15  13      108.90      157.02     17.40 o 
   2  15  13       86.26      104.38     19.58 o 
   3  15  13        0.01       17.08     14.60 o 
   4  15  13      676.54      590.69     35.76 o 
   5  15  13        2.86        1.06     40.95 o 
   6  15  13      208.98      197.45     25.93 o 
  -5  16  13       60.97       78.24     24.16 o 
  -4  16  13        1.87       13.01     12.92 o 
  -3  16  13       39.52       39.03     11.27 o 
  -2  16  13       58.21       67.99     13.39 o 
  -1  16  13      619.45      642.48     39.93 o 
   0  16  13        0.30       13.77      8.92 o 
   1  16  13      102.46       89.46     19.01 o 
   2  16  13      515.62      572.96     34.22 o 
   3  16  13       21.13        7.83     13.22 o 
   4  16  13        7.65       37.83     39.95 o 
  -2  17  13        4.92       19.04     15.54 o 
  -1  17  13       22.07       48.45     12.97 o 
   0  17  13        3.20       35.31     15.36 o 
   1  17  13        0.36       18.29     13.76 o 
   2  17  13      279.31      311.59     29.61 o 
 -12   0  14      309.47      379.30     41.01 o 
 -11   0  14      148.53      156.37     26.21 o 
 -10   0  14      260.61      286.16     22.36 o 
  -9   0  14      743.34      739.27     27.86 o 
  -8   0  14       12.74        8.69      5.67 o 
  -7   0  14       40.80       33.23      6.17 o 
  -6   0  14       76.59       56.17      6.48 o 
  -5   0  14      498.91      412.68     12.46 o 
  -4   0  14       80.49       87.27      6.87 o 
  -3   0  14      576.28      521.48     13.66 o 
  -2   0  14     2623.91     2662.70     29.70 o 
  -1   0  14       26.69       24.19      3.81 o 
   0   0  14     3614.62     3662.79     37.85 o 
   1   0  14     1928.23     2362.87     24.78 o 
   2   0  14      252.97      240.69     10.66 o 
   3   0  14     1641.93     1762.48     36.82 o 
   4   0  14      459.42      466.87     13.34 o 
   5   0  14       54.56       73.11      7.47 o 
   6   0  14     1429.89     1356.53     24.21 o 
   7   0  14      176.34      172.66     17.81 o 
   8   0  14       55.62       57.52     12.15 o 
   9   0  14      201.36      185.53     19.22 o 
  10   0  14      132.66      121.92     17.24 o 
  11   0  14     1039.31      912.46     68.90 o 
  12   0  14      170.26      143.21     17.72 o 
 -12   1  14       38.05       37.74     12.17 o 
 -11   1  14       35.44       24.99      8.88 o 
 -10   1  14      460.08      457.11     19.79 o 
  -9   1  14      725.77      742.43     18.52 o 
  -8   1  14      178.22      184.30      9.56 o 
  -7   1  14        0.55       -0.61      2.63 o 
  -6   1  14      475.78      435.75      9.61 o 
  -5   1  14      144.72      127.83      5.82 o 
  -4   1  14      518.04      446.09      8.55 o 
  -3   1  14     1096.34     1106.03     13.44 o 
  -2   1  14     1434.67     1340.69     14.52 o 
  -1   1  14      114.38      100.29      4.63 o 
   0   1  14      569.87      534.14     10.25 o 
   1   1  14      363.91      388.55      6.80 o 
   2   1  14      154.59      186.99      6.24 o 
   3   1  14      909.60     1015.51     13.55 o 
   4   1  14      302.02      309.63      8.57 o 
   5   1  14      638.83      645.39     12.46 o 
   6   1  14        5.18       28.64      6.69 o 
   7   1  14       81.07       83.71      8.04 o 
   8   1  14      476.95      490.64     22.83 o 
   9   1  14      135.98      132.45     10.98 o 
  10   1  14      521.72      534.63     26.47 o 
  11   1  14       13.41        5.93      7.31 o 
  12   1  14      258.73      275.97     16.99 o 
 -12   2  14       11.56       -2.35     11.29 o 
 -11   2  14       18.33       29.52     10.87 o 
 -10   2  14        4.96        3.01      6.68 o 
  -9   2  14      304.60      318.34     14.17 o 
  -8   2  14     1327.34     1322.23     23.70 o 
  -7   2  14      656.09      652.20     15.80 o 
  -6   2  14     1938.65     1865.88     21.95 o 
  -5   2  14       14.91       22.54      3.96 o 
  -4   2  14       63.78       50.28      3.96 o 
  -3   2  14       43.29       43.84      4.05 o 
  -2   2  14       11.08       14.90      2.93 o 
  -1   2  14      323.72      353.22      7.89 o 
   0   2  14        9.29       14.23      2.71 o 
   1   2  14      191.81      184.84      5.70 o 
   2   2  14     1309.93     1378.88     13.39 o 
   3   2  14      122.09      150.95      5.62 o 
   4   2  14      463.26      464.15      9.24 o 
   5   2  14     2966.05     2887.49     26.96 o 
   6   2  14      303.99      303.41     11.51 o 
   7   2  14       95.59       93.78      8.10 o 
   8   2  14        6.01        7.09      5.44 o 
   9   2  14       22.10       15.31      6.36 o 
  10   2  14      251.41      230.56     14.09 o 
  11   2  14      290.55      290.62     16.41 o 
  12   2  14      124.60      129.39     14.43 o 
 -12   3  14       99.95       85.77     23.58 o 
 -11   3  14      351.14      330.80     67.84 o 
 -10   3  14      181.48      203.05     17.01 o 
  -9   3  14        3.02        4.34      5.31 o 
  -8   3  14      411.54      457.18     14.58 o 
  -7   3  14      281.17      281.27     11.33 o 
  -6   3  14      289.53      270.96     10.75 o 
  -5   3  14       11.56       15.35      3.83 o 
  -4   3  14     1041.88     1023.91     15.80 o 
  -3   3  14      920.62      911.51     12.64 o 
  -2   3  14      468.76      575.61      9.97 o 
  -1   3  14     1396.66     1328.44     16.93 o 
   0   3  14       17.12        6.07      2.90 o 
   1   3  14      121.45      135.93      5.87 o 
   2   3  14      484.01      390.13      7.33 o 
   3   3  14      360.83      376.67      7.81 o 
   4   3  14      124.58      115.21      5.56 o 
   5   3  14        3.55        5.50      5.59 o 
   6   3  14       54.01       37.80      6.53 o 
   7   3  14      857.60      811.56     20.08 o 
   8   3  14      359.58      377.71     15.52 o 
   9   3  14       65.01       68.72      8.70 o 
  10   3  14       19.54       14.59      6.84 o 
  11   3  14      129.78      138.55     16.26 o 
  12   3  14       99.50       84.07     14.56 o 
 -12   4  14        0.39        3.73     12.56 o 
 -11   4  14       10.01       25.36     10.64 o 
 -10   4  14       58.75       55.49     11.87 o 
  -9   4  14      188.95      209.67     18.54 o 
  -8   4  14      174.32      157.87     12.17 o 
  -7   4  14      806.79      865.67     27.01 o 
  -6   4  14      239.57      201.46      9.86 o 
  -5   4  14        0.14       -2.32      2.37 o 
  -4   4  14        1.61        7.15      2.95 o 
  -3   4  14      213.95      198.00      7.61 o 
  -2   4  14      604.93      570.53     10.76 o 
  -1   4  14       18.98       10.23      3.25 o 
   0   4  14       14.63       20.17      3.74 o 
   1   4  14      341.23      402.78      9.27 o 
   2   4  14     4592.18     4515.87     30.33 o 
   3   4  14       37.68       47.06      3.93 o 
   4   4  14      569.75      580.62     10.27 o 
   5   4  14       51.66       58.16      6.75 o 
   6   4  14       60.21       74.50      7.94 o 
   7   4  14        0.33       -1.20      5.11 o 
   8   4  14        1.58       -0.94      5.62 o 
   9   4  14       12.70        6.43      8.68 o 
  10   4  14      236.70      263.73     19.76 o 
  11   4  14        4.56       12.27     10.22 o 
  12   4  14        0.80       -9.04     10.13 o 
 -12   5  14        6.54       -5.54      8.32 o 
 -11   5  14       14.28        3.91      9.68 o 
 -10   5  14      298.04      329.10     21.89 o 
  -9   5  14       22.96       20.37      8.46 o 
  -8   5  14        1.57       -4.80      5.27 o 
  -7   5  14      566.42      553.19     17.87 o 
  -6   5  14      436.10      407.97     12.67 o 
  -5   5  14      521.45      493.47     13.04 o 
  -4   5  14      687.38      649.53     12.22 o 
  -3   5  14      222.44      208.40      7.62 o 
  -2   5  14       13.33        4.27      3.01 o 
  -1   5  14      527.88      476.21     10.16 o 
   0   5  14        4.32        3.51      3.22 o 
   1   5  14     1516.57     1495.33     17.70 o 
   2   5  14        1.02       -1.67      3.31 o 
   3   5  14      393.88      405.54      9.23 o 
   4   5  14     2429.70     2265.52     25.49 o 
   5   5  14      340.66      335.08     12.22 o 
   6   5  14        0.16        2.83      5.43 o 
   7   5  14      169.51      191.57     11.78 o 
   8   5  14      169.15      174.61     14.94 o 
   9   5  14        6.05       11.30      8.22 o 
  10   5  14        0.51       -4.85     11.54 o 
  11   5  14       15.72       12.42      9.80 o 
 -12   6  14        1.91        4.92     14.72 o 
 -11   6  14       30.70       37.14     12.99 o 
 -10   6  14     1430.66     1441.19     38.70 o 
  -9   6  14      293.00      262.27     19.25 o 
  -8   6  14      416.36      401.24     17.15 o 
  -7   6  14      399.35      384.21     18.25 o 
  -6   6  14      137.89      155.89     11.49 o 
  -5   6  14     1058.21     1005.70     22.51 o 
  -4   6  14      283.44      285.75      9.07 o 
  -3   6  14      134.47      188.20      7.49 o 
  -2   6  14       45.00       50.32      4.63 o 
  -1   6  14      837.89      697.32     12.45 o 
   0   6  14      328.99      313.02      8.83 o 
   1   6  14     1854.92     1684.29     19.32 o 
   2   6  14        0.55        2.67      3.51 o 
   3   6  14      190.17      182.05      9.35 o 
   4   6  14     1288.21     1255.82     19.40 o 
   5   6  14      334.18      334.12     12.31 o 
   6   6  14      196.31      202.53     16.80 o 
   7   6  14        3.65       -2.81      7.09 o 
   8   6  14       20.63       19.51      8.54 o 
   9   6  14      542.26      531.58     24.67 o 
  10   6  14       10.95       16.46      9.27 o 
  11   6  14       28.06       25.96     10.69 o 
 -11   7  14        0.32        2.13      8.49 o 
 -10   7  14      113.52       93.53     14.01 o 
  -9   7  14        1.92       -0.72      7.09 o 
  -8   7  14      169.17      173.51     16.10 o 
  -7   7  14       34.33       21.46      6.58 o 
  -6   7  14       13.27       -0.38      5.10 o 
  -5   7  14       13.69        5.29      4.55 o 
  -4   7  14       57.08       43.40      7.06 o 
  -3   7  14      160.96      204.31      9.91 o 
  -2   7  14      746.23      682.14     12.45 o 
  -1   7  14     1481.26     1465.93     18.37 o 
   0   7  14      359.09      378.54      9.74 o 
   1   7  14      642.78      604.87     11.97 o 
   2   7  14        1.69        1.08      3.50 o 
   3   7  14      323.97      359.97     12.59 o 
   4   7  14        4.23       -8.14      8.14 o 
   5   7  14       62.93       65.62     13.41 o 
   6   7  14       52.50       56.73     16.90 o 
   7   7  14       43.66       41.63     10.95 o 
   8   7  14      322.89      318.95     24.63 o 
   9   7  14      106.75      113.08     14.01 o 
  10   7  14      100.59      103.88     14.49 o 
  11   7  14        2.08       -5.70      9.00 o 
 -11   8  14      452.80      561.41     60.44 o 
 -10   8  14       58.24       50.86     10.33 o 
  -9   8  14      253.38      279.41     21.22 o 
  -8   8  14      140.30      173.61     16.59 o 
  -7   8  14        6.93       13.61      6.80 o 
  -6   8  14      142.25      157.15     12.52 o 
  -5   8  14      115.55      119.40     10.95 o 
  -4   8  14        3.56        5.32      5.19 o 
  -3   8  14      802.64      780.92     20.97 o 
  -2   8  14       13.93        4.05      5.14 o 
  -1   8  14     1272.54     1072.60     18.18 o 
   0   8  14      286.82      240.53      8.09 o 
   1   8  14      579.74      534.21     16.21 o 
   2   8  14      461.68      435.34     11.74 o 
   3   8  14       48.06       40.99      9.01 o 
   4   8  14      222.91      238.16     16.23 o 
   5   8  14      167.54      188.32     19.46 o 
   6   8  14      116.99      120.37     16.68 o 
   7   8  14      102.73      101.63     25.02 o 
   8   8  14       74.51       72.60     19.50 o 
   9   8  14      179.39      178.27     23.06 o 
  10   8  14       20.94       11.28      9.42 o 
  11   8  14       27.57       28.77     11.84 o 
 -11   9  14      507.13      584.87     46.05 o 
 -10   9  14        0.84       16.41      7.66 o 
  -9   9  14       37.68       31.72      9.16 o 
  -8   9  14      140.65      155.16     16.58 o 
  -7   9  14       91.86       87.46     10.97 o 
  -6   9  14        5.58       14.09      6.47 o 
  -5   9  14      142.95      128.90     11.53 o 
  -4   9  14      245.09      257.02     14.70 o 
  -3   9  14      140.27      128.52     12.57 o 
  -2   9  14      169.86      152.28     13.14 o 
  -1   9  14      306.08      352.58     17.66 o 
   0   9  14     1753.96     1575.11     22.50 o 
   1   9  14      307.21      293.15     10.57 o 
   2   9  14       15.88       12.10      6.82 o 
   3   9  14       74.53       78.75     10.98 o 
   4   9  14       93.16      100.53     12.36 o 
   5   9  14      197.20      199.89     21.70 o 
   6   9  14      524.91      529.79     29.47 o 
   7   9  14        0.51       -3.95     18.41 o 
   8   9  14        5.30       -8.62     17.43 o 
   9   9  14        2.02        7.56     21.13 o 
  10   9  14      462.03      475.08     49.29 o 
 -10  10  14      127.23      137.37     14.59 o 
  -9  10  14       30.01       14.76      8.31 o 
  -8  10  14       44.41       46.76      9.83 o 
  -7  10  14       12.31       15.17      6.37 o 
  -6  10  14       74.04       76.94      9.14 o 
  -5  10  14      357.56      330.10     16.47 o 
  -4  10  14       55.83       64.46      9.34 o 
  -3  10  14        2.64       -1.57      4.66 o 
  -2  10  14      856.29      816.51     20.93 o 
  -1  10  14       19.93       16.21      9.67 o 
   0  10  14      550.45      504.32     18.63 o 
   1  10  14        0.09        6.33      7.77 o 
   2  10  14       59.95       66.06     14.90 o 
   3  10  14       21.94       17.68      8.26 o 
   4  10  14       83.42       75.87     15.86 o 
   5  10  14       14.89       17.94     10.39 o 
   6  10  14      787.30      794.74     63.55 o 
   7  10  14       90.70       88.58     24.83 o 
   8  10  14      346.93      359.07     42.69 o 
   9  10  14       24.17       18.78     21.65 o 
  10  10  14       56.72      -10.53     21.31 o 
  -9  11  14       12.72       12.58      8.17 o 
  -8  11  14       76.57       50.31      9.99 o 
  -7  11  14      666.10      659.52     20.89 o 
  -6  11  14        2.91       12.81      5.68 o 
  -5  11  14      130.01      111.21     10.23 o 
  -4  11  14      670.86      677.13     18.90 o 
  -3  11  14       24.66       19.69      8.24 o 
  -2  11  14       71.87       63.39      9.74 o 
  -1  11  14       42.33       23.85     13.45 o 
   0  11  14      811.45      789.79     23.05 o 
   1  11  14        0.13        2.26      7.34 o 
   2  11  14      207.10      240.04     22.71 o 
   3  11  14      300.63      261.59     26.34 o 
   4  11  14        4.58       -3.66     12.84 o 
   5  11  14        1.55       -8.35      8.95 o 
   6  11  14      409.79      434.00     30.40 o 
   7  11  14      316.02      290.87     37.60 o 
   8  11  14        3.92        0.54     19.38 o 
   9  11  14       25.43       16.63     21.37 o 
  -9  12  14        4.99       13.16     11.75 o 
  -8  12  14      225.59      248.97     18.45 o 
  -7  12  14        5.18        6.70     13.01 o 
  -6  12  14       12.75       11.71      6.38 o 
  -5  12  14       73.59       61.28     10.47 o 
  -4  12  14     1134.67     1080.03     29.15 o 
  -3  12  14      137.48      134.64     13.88 o 
  -2  12  14      363.64      371.44     19.25 o 
  -1  12  14       22.70       17.15      8.48 o 
   0  12  14      241.06      255.63     19.11 o 
   1  12  14       63.14       57.69     13.06 o 
   2  12  14       20.21        8.73     26.78 o 
   3  12  14       37.34       30.98     14.97 o 
   4  12  14        0.02       11.73     30.08 o 
   5  12  14        0.23       10.14     14.77 o 
   6  12  14      284.10      335.60     29.21 o 
   7  12  14       21.61      -14.95     25.49 o 
   8  12  14        8.40       42.42     23.72 o 
  -8  13  14      166.81      194.96     16.54 o 
  -7  13  14       17.09       50.34     11.06 o 
  -6  13  14        0.20        0.21      6.22 o 
  -5  13  14      299.36      268.02     18.57 o 
  -4  13  14       30.70       44.70     10.87 o 
  -3  13  14       44.66       56.08     10.77 o 
  -2  13  14      214.70      228.85     17.36 o 
  -1  13  14       25.94       39.44     11.18 o 
   0  13  14      239.10      282.66     20.79 o 
   1  13  14        0.85       14.33      9.24 o 
   2  13  14       38.06       31.09     15.13 o 
   3  13  14      117.19      121.97     40.14 o 
   4  13  14       14.13       11.43     21.50 o 
   5  13  14      176.88      174.68     31.69 o 
   6  13  14       18.07       16.10     15.89 o 
   7  13  14       45.45       85.53     19.06 o 
   8  13  14       49.76       77.42     26.65 o 
  -7  14  14       13.26       20.03      8.29 o 
  -6  14  14      102.76      123.40     15.35 o 
  -5  14  14      166.78      168.43     17.86 o 
  -4  14  14       34.08       24.87     10.30 o 
  -3  14  14      364.15      424.81     24.97 o 
  -2  14  14        6.29        2.68      9.03 o 
  -1  14  14      548.62      542.73     25.98 o 
   0  14  14      371.21      386.77     23.63 o 
   1  14  14       28.55       54.10     13.20 o 
   2  14  14      723.05      675.35     36.04 o 
   3  14  14        5.78       14.84     15.57 o 
   4  14  14      840.07      845.87     56.45 o 
   5  14  14        0.21       26.89     15.61 o 
   6  14  14        5.77      -12.95     47.62 o 
   7  14  14       16.45       43.28     16.54 o 
  -6  15  14       65.27       71.62     15.05 o 
  -5  15  14       78.06       64.90     16.40 o 
  -4  15  14       12.41       21.20     15.57 o 
  -3  15  14      533.52      524.99     26.27 o 
  -2  15  14        0.67       16.40     10.20 o 
  -1  15  14       15.63       10.50     11.57 o 
   0  15  14      129.11      149.69     17.36 o 
   1  15  14      238.33      216.06     25.50 o 
   2  15  14      242.57      236.84     26.02 o 
   3  15  14       90.34      114.05     31.99 o 
   4  15  14       55.89       77.01     19.44 o 
   5  15  14       48.28       15.64     33.75 o 
   6  15  14       17.48       57.33     22.43 o 
  -4  16  14       48.61       72.66     13.56 o 
  -3  16  14        4.55        8.52     11.55 o 
  -2  16  14        0.19       11.70      9.81 o 
  -1  16  14       16.32       40.01     12.91 o 
   0  16  14        0.15        6.70     14.24 o 
   1  16  14       76.41       83.59     18.35 o 
   2  16  14      334.36      392.25     45.28 o 
   3  16  14       38.57       38.06     14.87 o 
   4  16  14      386.12      475.17     37.51 o 
  -2  17  14        9.93       46.13     16.99 o 
  -1  17  14        0.76       39.75     17.75 o 
   0  17  14        3.80       32.64     10.87 o 
   1  17  14       74.16       89.66     30.12 o 
 -12   1  15      239.75      340.99     40.45 o 
 -11   1  15        0.52        0.25      6.83 o 
 -10   1  15        4.12        6.61      6.42 o 
  -9   1  15     1080.90     1105.72     22.76 o 
  -8   1  15      534.72      580.99     15.92 o 
  -7   1  15      166.33      156.08      8.48 o 
  -6   1  15        3.60        7.53      3.13 o 
  -5   1  15      815.29      752.10     11.91 o 
  -4   1  15      554.13      568.56      9.82 o 
  -3   1  15       70.56      119.59      5.36 o 
  -2   1  15      866.37      812.20     10.70 o 
  -1   1  15     1448.23     1245.21     14.91 o 
   0   1  15      300.20      335.31      7.21 o 
   1   1  15      628.64      680.92      9.91 o 
   2   1  15        1.70       -2.94      2.97 o 
   3   1  15      370.46      357.41      8.15 o 
   4   1  15      302.37      291.04      8.68 o 
   5   1  15      179.95      175.75      7.27 o 
   6   1  15      270.34      287.35      8.79 o 
   7   1  15       34.31       38.91      5.75 o 
   8   1  15      215.24      198.64     11.91 o 
   9   1  15      319.40      352.81     15.53 o 
  10   1  15      354.64      350.13     16.90 o 
  11   1  15      270.76      286.31     16.47 o 
  12   1  15      469.17      432.93     20.25 o 
 -12   2  15       45.07       38.92     12.38 o 
 -11   2  15      116.89      123.47     16.83 o 
 -10   2  15      467.39      475.91     18.23 o 
  -9   2  15      226.34      234.67     13.10 o 
  -8   2  15       13.59       14.51      5.24 o 
  -7   2  15      248.70      263.09     11.75 o 
  -6   2  15      217.01      231.56      8.85 o 
  -5   2  15       82.61       95.56      6.20 o 
  -4   2  15      777.15      736.97     13.63 o 
  -3   2  15       17.38        1.73      2.49 o 
  -2   2  15     2438.89     2442.03     23.10 o 
  -1   2  15     1183.13     1065.22     14.11 o 
   0   2  15      237.45      210.29      6.94 o 
   1   2  15      498.47      534.18      9.09 o 
   2   2  15      151.39      169.94      6.35 o 
   3   2  15      185.95      190.80      6.66 o 
   4   2  15      713.41      639.90     10.96 o 
   5   2  15       10.69       14.96      3.89 o 
   6   2  15      492.54      473.07     13.70 o 
   7   2  15      242.30      240.73     12.07 o 
   8   2  15     1006.53     1054.30     21.80 o 
   9   2  15      238.45      246.78     13.78 o 
  10   2  15      163.97      151.54     16.44 o 
  11   2  15      358.63      374.95     20.31 o 
  12   2  15       39.11       14.71     11.31 o 
 -12   3  15        4.58       -7.07      8.20 o 
 -11   3  15      224.36      254.23     23.71 o 
 -10   3  15       13.26        5.95      7.14 o 
  -9   3  15       19.06       24.12      6.28 o 
  -8   3  15       30.93       24.98      5.98 o 
  -7   3  15        7.37        8.02      4.01 o 
  -6   3  15      275.03      249.23     10.54 o 
  -5   3  15      658.81      692.24     13.11 o 
  -4   3  15     2043.41     1924.35     22.88 o 
  -3   3  15      914.73      791.34     12.93 o 
  -2   3  15      423.13      398.59      9.29 o 
  -1   3  15        8.10       10.37      3.45 o 
   0   3  15       25.23       25.46      3.82 o 
   1   3  15      307.97      264.94      8.03 o 
   2   3  15        1.66        3.83      2.69 o 
   3   3  15        0.58        2.09      2.73 o 
   4   3  15      752.95      700.80     11.38 o 
   5   3  15       33.01       18.12      4.33 o 
   6   3  15      176.65      162.23     10.61 o 
   7   3  15       53.34       59.68      8.54 o 
   8   3  15       24.84       16.22      7.31 o 
   9   3  15        0.59       -0.17      6.69 o 
  10   3  15      104.10      103.68     11.91 o 
  11   3  15      117.64      102.86     15.04 o 
  12   3  15       59.96       55.35     19.25 o 
 -12   4  15      178.83      184.98     25.63 o 
 -11   4  15       56.16       32.90     12.04 o 
 -10   4  15       18.58       27.35      9.19 o 
  -9   4  15      245.85      261.72     18.42 o 
  -8   4  15     1937.80     1925.08     34.32 o 
  -7   4  15      463.81      493.47     14.53 o 
  -6   4  15      877.39      829.12     17.50 o 
  -5   4  15      430.63      444.39     11.43 o 
  -4   4  15      189.82      162.37      7.39 o 
  -3   4  15     1949.59     1832.14     20.60 o 
  -2   4  15     1010.18     1016.77     14.73 o 
  -1   4  15      409.09      417.77     11.12 o 
   0   4  15      745.55      669.43     11.81 o 
   1   4  15       11.62       13.96      4.50 o 
   2   4  15      106.38      131.71      6.70 o 
   3   4  15      400.41      405.56      8.74 o 
   4   4  15      256.56      256.51     10.31 o 
   5   4  15      395.96      395.28     11.74 o 
   6   4  15     2776.32     2762.53     41.92 o 
   7   4  15      108.40       81.30      8.94 o 
   8   4  15      427.38      406.15     15.93 o 
   9   4  15        0.30        6.95      8.20 o 
  10   4  15       14.11       13.03      9.85 o 
  11   4  15       52.71       56.58     12.55 o 
  12   4  15       18.88       -2.00     14.20 o 
 -12   5  15       12.79       13.64     15.47 o 
 -11   5  15        8.17        4.66     24.40 o 
 -10   5  15       15.37       11.52      8.34 o 
  -9   5  15       84.86       81.01     25.33 o 
  -8   5  15       52.91       49.35      9.99 o 
  -7   5  15       45.57       36.55      7.41 o 
  -6   5  15        0.31        5.33      3.88 o 
  -5   5  15        0.42        1.21      3.34 o 
  -4   5  15       21.82       12.73      3.66 o 
  -3   5  15      406.79      373.71     13.66 o 
  -2   5  15        0.55        0.30      3.05 o 
  -1   5  15       63.40       69.15      5.45 o 
   0   5  15      108.55      147.32      7.84 o 
   1   5  15       10.31        6.36      3.57 o 
   2   5  15      365.52      324.34      9.28 o 
   3   5  15        0.05       -0.22      4.04 o 
   4   5  15        0.92        7.01      3.49 o 
   5   5  15       86.03       79.00      6.29 o 
   6   5  15        0.54       12.60      4.89 o 
   7   5  15      404.00      422.94     24.74 o 
   8   5  15       81.24       74.79     11.60 o 
   9   5  15      291.70      276.09     19.15 o 
  10   5  15       17.02        8.13     11.53 o 
  11   5  15       25.12       21.84     10.58 o 
 -11   6  15      171.93      152.22     34.83 o 
 -10   6  15        0.02       -4.52      7.72 o 
  -9   6  15       43.80       38.61      9.87 o 
  -8   6  15        1.37       -3.58      6.01 o 
  -7   6  15      130.83      114.36     10.75 o 
  -6   6  15       24.75       25.05      6.68 o 
  -5   6  15       10.05        6.82      3.82 o 
  -4   6  15      118.24       93.70      6.43 o 
  -3   6  15     1452.84     1339.44     20.96 o 
  -2   6  15      569.62      500.14     13.71 o 
  -1   6  15        0.12        0.17      3.02 o 
   0   6  15       94.97       81.84      5.94 o 
   1   6  15     1324.25     1242.44     19.44 o 
   2   6  15      584.48      530.81     11.48 o 
   3   6  15     1732.64     1681.30     26.47 o 
   4   6  15      174.08      133.48     10.26 o 
   5   6  15      131.51      152.84     11.88 o 
   6   6  15       19.13       10.98      9.55 o 
   7   6  15       16.27       32.66     10.98 o 
   8   6  15      169.56      158.38     14.73 o 
   9   6  15       31.11       33.29     10.06 o 
  10   6  15       45.50       48.81     11.56 o 
  11   6  15       15.11       15.44     11.03 o 
 -11   7  15      573.22      570.02     26.76 o 
 -10   7  15        1.79        0.41      8.02 o 
  -9   7  15      414.90      369.71     27.62 o 
  -8   7  15      590.95      568.85     20.52 o 
  -7   7  15      169.46      165.94     13.09 o 
  -6   7  15       33.73       19.84      6.66 o 
  -5   7  15      350.71      378.93     23.83 o 
  -4   7  15       20.87       22.61      6.00 o 
  -3   7  15       62.23       64.02      7.13 o 
  -2   7  15     4121.35     3633.98     50.11 o 
  -1   7  15      167.62      140.74      7.17 o 
   0   7  15      921.88      819.92     16.17 o 
   1   7  15        3.81        3.33      3.14 o 
   2   7  15     3514.22     3375.06     32.40 o 
   3   7  15      514.52      508.56     14.68 o 
   4   7  15      525.02      464.10     19.62 o 
   5   7  15       17.42        6.13      8.31 o 
   6   7  15      202.77      201.52     28.84 o 
   7   7  15        0.66        8.87     11.06 o 
   8   7  15       17.91       30.53      8.81 o 
   9   7  15      250.52      325.08     21.25 o 
  10   7  15        1.15        6.34      9.24 o 
  11   7  15       27.89       19.88     11.00 o 
 -11   8  15        1.30       26.91     14.65 o 
 -10   8  15        4.49       -7.54      7.54 o 
  -9   8  15       45.56       43.52     10.70 o 
  -8   8  15       28.63       21.87      9.06 o 
  -7   8  15      181.29      181.59     14.08 o 
  -6   8  15       52.96       63.94      9.06 o 
  -5   8  15       38.68       43.91      7.98 o 
  -4   8  15       12.26       32.48      8.17 o 
  -3   8  15      554.26      434.26     25.00 o 
  -2   8  15      256.80      234.68     12.94 o 
  -1   8  15     1176.72     1009.22     24.85 o 
   0   8  15      176.91      140.12      7.33 o 
   1   8  15       70.67       90.12      6.84 o 
   2   8  15      164.62      163.22     10.05 o 
   3   8  15      604.19      576.03     20.69 o 
   4   8  15      129.64      119.27     12.88 o 
   5   8  15      199.66      225.15     16.45 o 
   6   8  15        1.11        8.09     16.79 o 
   7   8  15       55.02       15.23     20.12 o 
   8   8  15       13.81        5.72     19.31 o 
   9   8  15       58.60       14.41     22.32 o 
  10   8  15        2.04        4.06     22.06 o 
 -10   9  15       27.25       30.37      9.22 o 
  -9   9  15      191.29      195.68     18.79 o 
  -8   9  15      168.74      166.31     16.94 o 
  -7   9  15        2.92       -4.04      5.73 o 
  -6   9  15       28.34       24.27      7.20 o 
  -5   9  15      553.01      568.39     21.54 o 
  -4   9  15      104.67      115.42     10.82 o 
  -3   9  15      135.78      131.16     11.26 o 
  -2   9  15      131.19       99.85      9.73 o 
  -1   9  15       26.23       14.82      5.12 o 
   0   9  15       24.12       28.10      7.88 o 
   1   9  15       41.40       42.88      6.92 o 
   2   9  15        7.05       -4.91      6.58 o 
   3   9  15      185.37      172.84     14.28 o 
   4   9  15       13.84       -6.20      7.41 o 
   5   9  15       14.57        0.56     14.25 o 
   6   9  15       37.72       26.00     14.66 o 
   7   9  15      153.78      196.03     32.84 o 
   8   9  15       22.03       51.98     24.36 o 
   9   9  15      145.07      200.66     35.49 o 
  10   9  15        0.10       33.87     22.71 o 
 -10  10  15      223.38      243.18     18.64 o 
  -9  10  15      146.27      141.75     23.85 o 
  -8  10  15        2.52        6.78      6.91 o 
  -7  10  15      141.25      162.16     12.70 o 
  -6  10  15      754.53      763.88     25.83 o 
  -5  10  15       48.28       36.08     10.28 o 
  -4  10  15      171.19      148.69     12.20 o 
  -3  10  15      676.97      665.19     20.39 o 
  -2  10  15      335.36      340.95     13.55 o 
  -1  10  15       49.81       55.33      9.21 o 
   0  10  15      729.00      657.01     20.91 o 
   1  10  15      144.06      148.29     12.19 o 
   2  10  15        1.88       -6.43     10.85 o 
   3  10  15       58.95       67.27     10.89 o 
   4  10  15      729.13      735.65     24.97 o 
   5  10  15        6.00       -2.32      9.37 o 
   6  10  15      206.13      214.71     18.41 o 
   7  10  15        4.28       15.76     20.60 o 
   8  10  15     1182.53     1047.80     58.09 o 
   9  10  15      262.92      270.11     39.97 o 
  -9  11  15        1.03        7.54      7.95 o 
  -8  11  15      166.46      166.94     15.03 o 
  -7  11  15      111.13      124.87     11.89 o 
  -6  11  15       12.75       15.49      6.20 o 
  -5  11  15        0.15       -2.42      8.39 o 
  -4  11  15       40.49       45.84      7.64 o 
  -3  11  15      426.90      446.96     23.38 o 
  -2  11  15        2.76       -6.15      6.15 o 
  -1  11  15        8.66       12.17      7.21 o 
   0  11  15      313.73      309.83     16.63 o 
   1  11  15       43.39       34.85     10.20 o 
   2  11  15       25.19       -3.84     24.08 o 
   3  11  15        1.20       -3.58     12.33 o 
   4  11  15        4.24        0.99     18.01 o 
   5  11  15       23.49       20.19     11.25 o 
   6  11  15       14.47       24.77     11.66 o 
   7  11  15        9.21        9.93     28.64 o 
   8  11  15       18.59      -16.24     16.24 o 
   9  11  15        0.08      -18.55     18.55 o 
  -9  12  15        0.02        8.04      8.89 o 
  -8  12  15       63.28       43.84     10.10 o 
  -7  12  15       14.51       12.43      6.90 o 
  -6  12  15      182.06      174.74     13.36 o 
  -5  12  15       32.05       20.57      9.47 o 
  -4  12  15       48.10       42.78      9.90 o 
  -3  12  15        2.24        5.51      7.58 o 
  -2  12  15        0.79       -1.78      6.91 o 
  -1  12  15       67.51       63.45     11.31 o 
   0  12  15       26.71       22.83      9.02 o 
   1  12  15        3.00       12.70      8.89 o 
   2  12  15        7.63        4.33     32.17 o 
   3  12  15      196.42      195.40     23.57 o 
   4  12  15       58.81       64.67     17.54 o 
   5  12  15       24.75       -4.33     20.64 o 
   6  12  15       36.05       14.80     15.39 o 
   7  12  15      249.98      276.02     26.52 o 
   8  12  15        0.24      -30.28     35.69 o 
  -8  13  15        7.68        7.54      7.46 o 
  -7  13  15      103.15      107.25     14.42 o 
  -6  13  15       54.30       77.45     11.37 o 
  -5  13  15       84.31       71.03     11.55 o 
  -4  13  15      249.29      222.58     17.43 o 
  -3  13  15      116.96      143.66     14.76 o 
  -2  13  15       80.28       81.08     12.22 o 
  -1  13  15      693.56      704.39     39.56 o 
   0  13  15       18.67       29.15     10.42 o 
   1  13  15       33.20       30.16     10.73 o 
   2  13  15      482.99      497.72     31.08 o 
   3  13  15        1.40       10.61     34.45 o 
   4  13  15       48.72       68.60     18.88 o 
   5  13  15        0.55       10.63     15.26 o 
   6  13  15        0.09       -4.03     15.17 o 
   7  13  15        2.85        7.88     20.96 o 
  -7  14  15      113.22      174.70     33.62 o 
  -6  14  15      138.07      139.00     14.91 o 
  -5  14  15      105.59       99.85     15.57 o 
  -4  14  15      123.05      125.16     14.52 o 
  -3  14  15        1.31        5.11      8.59 o 
  -2  14  15      150.25      160.58     21.65 o 
  -1  14  15      206.29      201.77     19.21 o 
   0  14  15      132.55      144.08     16.97 o 
   1  14  15       46.81       24.74     27.95 o 
   2  14  15      273.49      260.09     27.63 o 
   3  14  15        0.85       12.54     14.23 o 
   4  14  15       34.49       39.85     34.79 o 
   5  14  15       19.87       60.86     18.60 o 
   6  14  15       27.79       50.13     18.52 o 
  -6  15  15        4.40       39.75     10.28 o 
  -5  15  15        0.18       24.47     22.21 o 
  -4  15  15       28.24       36.37     10.62 o 
  -3  15  15       47.64       46.35     13.35 o 
  -2  15  15       62.24       77.32     14.29 o 
  -1  15  15      151.51      152.68     17.47 o 
   0  15  15       36.75       70.94     13.50 o 
   1  15  15       21.50       28.78     38.87 o 
   2  15  15      145.96      129.77     22.06 o 
   3  15  15       51.01       80.15     18.61 o 
   4  15  15      213.75      264.34     33.99 o 
   5  15  15       96.39       83.33     31.24 o 
  -4  16  15       60.78       77.64     14.15 o 
  -3  16  15      106.95      109.04     17.82 o 
  -2  16  15       10.39       31.80     10.95 o 
  -1  16  15       70.88       93.02     14.64 o 
   0  16  15      217.78      244.45     35.59 o 
   1  16  15        6.07       14.75     13.24 o 
   2  16  15      128.40      176.85     48.18 o 
   3  16  15      150.60      141.44     23.73 o 
   4  16  15        6.16       32.01     19.13 o 
   0  17  15       57.53       45.12     19.20 o 
 -12   0  16       56.10       18.70     16.89 o 
 -11   0  16     1334.56     1265.64     60.00 o 
 -10   0  16        0.04       12.61     11.61 o 
  -9   0  16      204.97      175.83     18.36 o 
  -8   0  16     1169.53     1169.75     40.13 o 
  -7   0  16        8.64       11.02      5.39 o 
  -6   0  16     2667.20     2516.62     34.44 o 
  -5   0  16     2672.01     2445.89     32.43 o 
  -4   0  16     2427.17     2330.82     30.49 o 
  -3   0  16     1215.55     1200.08     19.87 o 
  -2   0  16      202.61      210.83      8.91 o 
  -1   0  16       15.18        5.13      4.51 o 
   0   0  16      482.74      489.73     12.61 o 
   1   0  16      197.56      238.16     10.40 o 
   2   0  16      594.78      561.13     13.65 o 
   3   0  16     2681.37     2493.72     45.70 o 
   4   0  16      367.17      263.31     13.86 o 
   5   0  16        1.01       11.96      4.72 o 
   6   0  16     1269.75     1306.38     24.35 o 
   7   0  16      406.47      381.51     17.18 o 
   8   0  16      141.67      128.31     14.33 o 
   9   0  16     1085.82     1017.86     45.33 o 
  10   0  16      441.55      470.44     28.11 o 
  11   0  16      196.97      198.17     21.00 o 
  12   0  16       18.78        3.24      9.49 o 
 -12   1  16        6.85      -11.74     11.74 o 
 -11   1  16       96.12       93.92     16.08 o 
 -10   1  16      573.37      578.83     19.68 o 
  -9   1  16       12.00       11.94      5.60 o 
  -8   1  16       57.61       49.33      6.80 o 
  -7   1  16      381.99      405.56     13.16 o 
  -6   1  16      946.19      861.38     15.05 o 
  -5   1  16      909.83      852.89     18.34 o 
  -4   1  16       42.63       33.58      4.16 o 
  -3   1  16      186.11      175.94      5.99 o 
  -2   1  16       30.89       48.74      3.82 o 
  -1   1  16       29.78       29.53      3.35 o 
   0   1  16     2865.93     2702.39     21.82 o 
   1   1  16        1.54        2.83      3.05 o 
   2   1  16       35.98       35.69      4.08 o 
   3   1  16      292.74      303.70      8.72 o 
   4   1  16       29.86       13.36      4.23 o 
   5   1  16      380.20      414.56     10.27 o 
   6   1  16      415.13      434.95     13.75 o 
   7   1  16      165.06      161.95      9.58 o 
   8   1  16       10.86        6.42      5.50 o 
   9   1  16       34.97       25.43      8.53 o 
  10   1  16       20.75       10.99      6.66 o 
  11   1  16       26.08       26.52      9.88 o 
  12   1  16       37.91       31.35      9.72 o 
 -12   2  16       39.72       29.93     15.98 o 
 -11   2  16      269.68      268.25     25.29 o 
 -10   2  16       21.86       20.92      7.43 o 
  -9   2  16        7.35        7.99      5.66 o 
  -8   2  16       12.23        8.30      4.72 o 
  -7   2  16       35.19       23.71      6.71 o 
  -6   2  16     1262.37     1181.04     18.93 o 
  -5   2  16      467.53      406.86     10.24 o 
  -4   2  16      628.83      586.38     12.54 o 
  -3   2  16      344.92      371.11      9.93 o 
  -2   2  16       74.65       74.44      5.37 o 
  -1   2  16      526.66      482.57      9.96 o 
   0   2  16       32.72       36.80      4.40 o 
   1   2  16      401.91      395.16     10.04 o 
   2   2  16      877.71      851.06     11.76 o 
   3   2  16       25.36       33.49      4.18 o 
   4   2  16       15.70       20.20      4.53 o 
   5   2  16      234.91      273.03      8.84 o 
   6   2  16       24.71       21.26      6.08 o 
   7   2  16       52.47       54.45      7.03 o 
   8   2  16       85.70      115.91      9.04 o 
   9   2  16      109.14      107.06     10.26 o 
  10   2  16       10.03       24.86      8.03 o 
  11   2  16       33.49       45.98      9.37 o 
  12   2  16       69.20       60.75     18.90 o 
 -12   3  16      325.69      334.33     28.62 o 
 -11   3  16       32.30       15.94     10.92 o 
 -10   3  16       48.49       38.64     11.64 o 
  -9   3  16      161.37      168.85     12.10 o 
  -8   3  16      101.87      103.64      8.91 o 
  -7   3  16      118.49      108.01      8.64 o 
  -6   3  16       43.36       20.37      4.79 o 
  -5   3  16     2628.00     2621.22     28.76 o 
  -4   3  16        1.01        4.87      5.10 o 
  -3   3  16     1053.23      910.60     15.23 o 
  -2   3  16        0.43       -2.40      2.40 o 
  -1   3  16      317.36      301.31      8.82 o 
   0   3  16        0.12        0.02      3.19 o 
   1   3  16       67.35       63.47      7.45 o 
   2   3  16     1665.41     1604.39     16.50 o 
   3   3  16      215.70      187.90      7.01 o 
   4   3  16      645.42      665.75     11.38 o 
   5   3  16      922.54      840.14     15.06 o 
   6   3  16      363.88      374.11     12.56 o 
   7   3  16       86.40       85.73      8.27 o 
   8   3  16      341.32      334.35     16.30 o 
   9   3  16       18.04       12.69      7.58 o 
  10   3  16        0.75        4.29      8.14 o 
  11   3  16      151.29      135.28     16.82 o 
 -12   4  16       13.29        9.53     13.90 o 
 -11   4  16      179.38      184.62     21.26 o 
 -10   4  16        4.82        7.19      7.46 o 
  -9   4  16       99.98       82.35     10.31 o 
  -8   4  16      232.60      258.87     15.42 o 
  -7   4  16      227.84      245.38     13.63 o 
  -6   4  16      159.49      139.56      9.17 o 
  -5   4  16      108.76      118.12      7.29 o 
  -4   4  16      382.90      312.75      9.69 o 
  -3   4  16     1168.00     1107.86     16.10 o 
  -2   4  16       71.52       80.10      5.75 o 
  -1   4  16       99.82      116.49      6.41 o 
   0   4  16     1399.79     1291.80     16.82 o 
   1   4  16     1134.89     1065.93     15.21 o 
   2   4  16      191.23      210.51      8.19 o 
   3   4  16       82.92       91.68      5.32 o 
   4   4  16     3029.55     2867.17     26.14 o 
   5   4  16      246.45      222.80      9.82 o 
   6   4  16       21.40       28.03      5.98 o 
   7   4  16      123.98      125.84     12.61 o 
   8   4  16       67.86       77.04      9.45 o 
   9   4  16       19.60        8.25      9.25 o 
  10   4  16       74.20       71.54     20.15 o 
  11   4  16      247.49      247.91     20.70 o 
 -12   5  16       44.24       34.27     18.22 o 
 -11   5  16      143.30      167.50     20.42 o 
 -10   5  16      605.27      659.22     26.78 o 
  -9   5  16      426.05      455.67     28.74 o 
  -8   5  16       64.16       64.03      9.37 o 
  -7   5  16      757.29      788.29     21.90 o 
  -6   5  16       98.52       99.56      8.11 o 
  -5   5  16      223.69      198.22     10.52 o 
  -4   5  16       37.48       38.34      4.92 o 
  -3   5  16      559.62      518.46     12.84 o 
  -2   5  16     1261.46     1209.39     16.81 o 
  -1   5  16        1.33       -0.19      3.30 o 
   0   5  16        9.55        7.68      4.49 o 
   1   5  16      323.10      316.56     10.00 o 
   2   5  16      836.18      775.16     13.44 o 
   3   5  16       16.19        6.26      4.90 o 
   4   5  16     1123.89     1071.03     21.99 o 
   5   5  16      137.18      144.50      9.23 o 
   6   5  16       21.87       27.12      5.56 o 
   7   5  16      342.51      360.94     24.23 o 
   8   5  16       12.64       14.62     10.15 o 
   9   5  16      154.72      138.78     17.76 o 
  10   5  16       12.58       14.78      9.41 o 
  11   5  16      613.55      527.97     32.86 o 
 -11   6  16       49.59       70.06     12.96 o 
 -10   6  16      100.33      106.62     15.81 o 
  -9   6  16       84.80       83.49     15.87 o 
  -8   6  16      527.53      519.93     20.72 o 
  -7   6  16     1200.26     1193.56     32.89 o 
  -6   6  16      224.16      205.52     13.53 o 
  -5   6  16        4.56        6.98      5.25 o 
  -4   6  16     1314.37     1228.97     20.78 o 
  -3   6  16       52.16       58.07      5.81 o 
  -2   6  16      112.21      103.90      6.37 o 
  -1   6  16      304.95      242.19      8.53 o 
   0   6  16       57.12       44.41      5.09 o 
   1   6  16      520.22      483.25     11.21 o 
   2   6  16      342.90      342.91     10.42 o 
   3   6  16      144.74      175.45      9.68 o 
   4   6  16     1266.00     1238.65     29.35 o 
   5   6  16       70.02       58.81      7.95 o 
   6   6  16      497.98      538.95     16.61 o 
   7   6  16      235.41      253.67     18.61 o 
   8   6  16      228.40      225.67     18.77 o 
   9   6  16        0.34       -8.03      8.03 o 
  10   6  16       42.57       33.89     11.45 o 
  11   6  16        7.64       -5.35     10.37 o 
 -11   7  16       30.98       26.63     13.55 o 
 -10   7  16      203.11      210.99     18.79 o 
  -9   7  16        9.03        2.24      7.95 o 
  -8   7  16       20.41       19.22      7.83 o 
  -7   7  16       18.29       12.36      6.93 o 
  -6   7  16      123.16      140.19     11.75 o 
  -5   7  16       41.60       39.12      7.37 o 
  -4   7  16       47.03       31.08      6.81 o 
  -3   7  16      381.52      359.83     12.45 o 
  -2   7  16      308.21      223.49     10.45 o 
  -1   7  16      317.51      300.62      9.25 o 
   0   7  16        0.76       -0.16      3.17 o 
   1   7  16     1848.58     1688.78     21.90 o 
   2   7  16     3488.15     3260.49     32.08 o 
   3   7  16       77.17      104.29      9.51 o 
   4   7  16       68.78       56.08     10.26 o 
   5   7  16      276.66      267.70     17.21 o 
   6   7  16       60.25       74.09     14.88 o 
   7   7  16       29.92       28.09     18.13 o 
   8   7  16       33.64       43.18     11.87 o 
   9   7  16      395.31      362.40     25.39 o 
  10   7  16        9.46       -0.59      9.27 o 
  11   7  16       12.14       12.86     10.79 o 
 -11   8  16      384.74      433.50     35.25 o 
 -10   8  16      133.76      137.31     27.15 o 
  -9   8  16        2.97        3.72      8.59 o 
  -8   8  16      568.31      575.68     21.23 o 
  -7   8  16        0.34       -1.74      6.76 o 
  -6   8  16       79.06       89.56     15.36 o 
  -5   8  16      638.09      655.26     23.90 o 
  -4   8  16        0.25       -4.26      4.26 o 
  -3   8  16      421.75      435.97     16.13 o 
  -2   8  16       62.86       21.20      6.27 o 
  -1   8  16      757.13      753.17     29.14 o 
   0   8  16     2327.18     2287.42     28.80 o 
   1   8  16       53.58       42.75      6.77 o 
   2   8  16      225.71      228.45     10.92 o 
   3   8  16     1111.97     1007.10     26.35 o 
   4   8  16       61.37       48.71     10.65 o 
   5   8  16       27.43       18.17     10.45 o 
   6   8  16      249.24      235.39     34.92 o 
   7   8  16       51.44       54.14     22.54 o 
   8   8  16      871.78      863.44     51.61 o 
   9   8  16      100.49       89.87     27.97 o 
  10   8  16      317.00      310.89     41.51 o 
 -10   9  16       42.82       41.32     13.17 o 
  -9   9  16       36.86       23.64     10.17 o 
  -8   9  16      474.42      475.81     23.64 o 
  -7   9  16       34.20       51.79     11.33 o 
  -6   9  16     1000.17     1028.15     29.75 o 
  -5   9  16        0.54       -4.26      5.17 o 
  -4   9  16        3.57       -3.21      4.69 o 
  -3   9  16      179.87      226.94     14.21 o 
  -2   9  16       72.63       60.17      8.89 o 
  -1   9  16       97.27       73.81      8.41 o 
   0   9  16      377.61      347.92     14.12 o 
   1   9  16       54.17       48.29      6.79 o 
   2   9  16      351.56      386.49     24.21 o 
   3   9  16        9.12       16.92     11.72 o 
   4   9  16       23.30       18.80      9.36 o 
   5   9  16      797.73      765.09     25.98 o 
   6   9  16      391.61      417.36     22.33 o 
   7   9  16      818.20      798.87     34.68 o 
   8   9  16      277.25      313.32     41.14 o 
   9   9  16       13.04       12.35     21.73 o 
  10   9  16        0.33       35.23     23.61 o 
 -10  10  16       15.08       20.37      9.79 o 
  -9  10  16       14.49        3.56      7.73 o 
  -8  10  16       29.80       32.46      8.75 o 
  -7  10  16        0.01       -6.41      6.41 o 
  -6  10  16       34.40       31.94      8.52 o 
  -5  10  16      171.64      151.63     13.16 o 
  -4  10  16       26.12       20.37      7.40 o 
  -3  10  16        0.09        2.52      5.57 o 
  -2  10  16       79.32       69.21      8.93 o 
  -1  10  16      310.54      296.66     16.82 o 
   0  10  16       50.50       41.93      8.70 o 
   1  10  16      252.53      229.37     14.58 o 
   2  10  16       26.35       39.68     13.34 o 
   3  10  16        4.35       15.47     10.76 o 
   4  10  16        2.98        3.69      8.69 o 
   5  10  16      128.05      140.19     15.43 o 
   6  10  16        3.53      -12.83     12.83 o 
   7  10  16        8.62      -11.86     11.86 o 
   8  10  16      138.46      133.43     23.53 o 
   9  10  16        0.02       13.40     20.50 o 
  -9  11  16       32.01       32.82     10.04 o 
  -8  11  16      745.88      770.79     27.91 o 
  -7  11  16      381.74      394.33     19.40 o 
  -6  11  16      176.79      187.24     13.51 o 
  -5  11  16       54.46       74.65      9.45 o 
  -4  11  16        2.84       -1.00      5.41 o 
  -3  11  16        9.24       10.89      7.52 o 
  -2  11  16      150.80      130.48     12.58 o 
  -1  11  16     1305.16     1295.40     29.85 o 
   0  11  16      352.08      351.10     17.47 o 
   1  11  16      650.51      666.45     21.70 o 
   2  11  16        0.18       -9.43     11.58 o 
   3  11  16       30.10       33.75     15.36 o 
   4  11  16       39.18       37.15     16.66 o 
   5  11  16       60.21       65.72     13.45 o 
   6  11  16      538.86      519.67     24.74 o 
   7  11  16       60.52       71.64     16.96 o 
   8  11  16      142.93      143.90     21.74 o 
   9  11  16       99.18      119.89     30.93 o 
  -8  12  16      251.93      243.39     17.97 o 
  -7  12  16       22.18       26.40      7.49 o 
  -6  12  16        6.00        2.73      5.97 o 
  -5  12  16      489.49      533.26     22.22 o 
  -4  12  16       21.52       -4.04      7.18 o 
  -3  12  16      325.84      329.68     19.80 o 
  -2  12  16      200.22      224.97     16.60 o 
  -1  12  16        1.12        3.82      7.65 o 
   0  12  16      489.00      487.13     20.75 o 
   1  12  16       67.98       77.52     14.10 o 
   2  12  16      204.09      166.46     22.51 o 
   3  12  16       23.79       29.22     18.37 o 
   4  12  16       11.85       18.15     17.94 o 
   5  12  16       52.07       40.20     24.79 o 
   6  12  16        8.36        8.05     14.65 o 
   7  12  16        1.88        7.08     24.86 o 
   8  12  16       24.54        5.52     13.70 o 
  -8  13  16       48.91       46.56     14.89 o 
  -7  13  16       31.08       26.32     19.79 o 
  -6  13  16      181.88      145.73     15.63 o 
  -5  13  16      106.68       97.69     15.39 o 
  -4  13  16      247.12      243.22     18.40 o 
  -3  13  16       25.86       33.46     10.63 o 
  -2  13  16      181.85      185.06     15.71 o 
  -1  13  16      538.52      524.34     26.90 o 
   0  13  16       98.35      108.84     16.21 o 
   1  13  16       30.21       55.68     16.26 o 
   2  13  16       45.64       46.61     16.50 o 
   3  13  16      117.75       99.90     20.13 o 
   4  13  16      181.90      181.20     24.11 o 
   5  13  16       79.69       78.09     20.10 o 
   6  13  16       11.71        7.77     17.45 o 
   7  13  16      159.51      153.77     32.83 o 
  -7  14  16       63.15       56.00     31.67 o 
  -6  14  16        1.39       20.76      9.33 o 
  -5  14  16       37.62       42.74      9.04 o 
  -4  14  16       25.54       25.21      9.43 o 
  -3  14  16      427.81      455.11     23.26 o 
  -2  14  16        0.86        0.13      9.51 o 
  -1  14  16       13.92       16.80      9.91 o 
   0  14  16      486.85      482.18     24.44 o 
   1  14  16      145.72      133.23     21.10 o 
   2  14  16       30.66       28.19     15.12 o 
   3  14  16      664.19      664.54     36.84 o 
   4  14  16      320.40      327.08     30.97 o 
   5  14  16      127.31      118.67     21.95 o 
   6  14  16        5.51       -6.10     13.74 o 
  -5  15  16      188.07      208.08     19.98 o 
  -4  15  16       92.85      111.63     15.88 o 
  -3  15  16       14.21        5.21      9.02 o 
  -2  15  16       57.89       73.65     18.12 o 
  -1  15  16       20.22       33.07     11.39 o 
   0  15  16      134.06      155.76     17.88 o 
   1  15  16       91.69       92.34     18.88 o 
   2  15  16        5.20        7.70     14.16 o 
   3  15  16      251.77      292.86     29.99 o 
   4  15  16      431.70      459.37     36.62 o 
   5  15  16       48.95       62.63     22.33 o 
  -3  16  16        4.87       35.86     13.99 o 
  -2  16  16       22.03       57.29     12.41 o 
  -1  16  16       18.28       23.10     19.56 o 
   0  16  16       38.30       54.05     21.61 o 
   1  16  16        3.25       23.99     14.22 o 
   2  16  16        6.18        9.88     32.04 o 
   3  16  16        8.02       24.86     20.39 o 
 -12   1  17       22.72       15.08     16.38 o 
 -11   1  17      449.71      440.76     26.55 o 
 -10   1  17        1.78        1.87      6.77 o 
  -9   1  17        3.57        1.46      5.66 o 
  -8   1  17       14.33        4.34      4.38 o 
  -7   1  17      357.93      359.42     12.66 o 
  -6   1  17      409.50      395.32     11.56 o 
  -5   1  17       80.34      103.00      6.49 o 
  -4   1  17      117.62      139.16      7.51 o 
  -3   1  17      237.59      206.40      8.60 o 
  -2   1  17     1312.82     1347.50     16.85 o 
  -1   1  17        0.44       -0.98      2.51 o 
   0   1  17      252.85      267.12      7.25 o 
   1   1  17      462.52      436.24      8.87 o 
   2   1  17       13.41       18.27      3.79 o 
   3   1  17      113.74      156.11      7.17 o 
   4   1  17     1684.80     1630.38     19.42 o 
   5   1  17      543.52      522.82     15.34 o 
   6   1  17        4.91        7.23      4.61 o 
   7   1  17      498.57      517.68     17.59 o 
   8   1  17      425.28      448.11     13.90 o 
   9   1  17        0.41        0.81      5.78 o 
  10   1  17      180.72      192.88     12.31 o 
  11   1  17        1.45       10.22      7.11 o 
 -12   2  17       41.13       34.61     17.24 o 
 -11   2  17      309.72      334.34     39.64 o 
 -10   2  17       21.14       15.17      7.02 o 
  -9   2  17      492.97      481.89     16.16 o 
  -8   2  17       27.52       27.59      5.82 o 
  -7   2  17       12.86       15.50      4.65 o 
  -6   2  17      190.24      205.24      9.85 o 
  -5   2  17       99.05       80.36      6.67 o 
  -4   2  17       45.09       54.36      5.12 o 
  -3   2  17      315.98      281.94      9.12 o 
  -2   2  17      869.41      840.90     13.52 o 
  -1   2  17      529.09      502.71     10.55 o 
   0   2  17      219.67      211.77      7.70 o 
   1   2  17       37.63       41.58      4.39 o 
   2   2  17     1070.77      981.53     13.11 o 
   3   2  17        1.79        2.02      3.84 o 
   4   2  17        2.03        4.65      4.27 o 
   5   2  17      781.48      773.17     19.18 o 
   6   2  17      305.63      283.61     12.07 o 
   7   2  17       74.24       78.43      8.26 o 
   8   2  17       54.30       41.80      7.52 o 
   9   2  17        0.41       -0.41      6.32 o 
  10   2  17      128.34      108.01     14.81 o 
  11   2  17       81.57       59.12     14.83 o 
 -12   3  17        6.53       -8.55      8.55 o 
 -11   3  17       35.52       32.37     11.38 o 
 -10   3  17       13.66       15.44      8.16 o 
  -9   3  17       38.00       43.44      8.45 o 
  -8   3  17       39.58       47.45      7.06 o 
  -7   3  17       26.42       26.55      5.79 o 
  -6   3  17      453.96      377.46     12.62 o 
  -5   3  17     1769.05     1589.08     22.05 o 
  -4   3  17      234.68      227.48      8.41 o 
  -3   3  17      345.27      305.49     10.23 o 
  -2   3  17      149.99      134.04      7.00 o 
  -1   3  17      289.62      218.86      7.98 o 
   0   3  17       54.31       45.73      5.10 o 
   1   3  17     2083.90     1957.96     21.12 o 
   2   3  17       10.49        2.92      3.95 o 
   3   3  17      107.18      115.82      5.95 o 
   4   3  17      158.18      154.67      7.17 o 
   5   3  17      159.99      185.79      8.98 o 
   6   3  17      504.87      520.30     14.47 o 
   7   3  17       21.13       20.77      5.98 o 
   8   3  17        0.87       -3.68      5.71 o 
   9   3  17        5.73       -1.03      6.38 o 
  10   3  17       11.02        6.49      7.34 o 
  11   3  17        0.47       -2.26      7.82 o 
 -12   4  17      259.09      237.50     33.37 o 
 -11   4  17      136.24      146.26     19.32 o 
 -10   4  17      111.05      102.74     13.43 o 
  -9   4  17       66.14       76.13     10.17 o 
  -8   4  17      751.20      800.17     24.65 o 
  -7   4  17      502.68      480.78     14.92 o 
  -6   4  17      727.33      681.66     17.75 o 
  -5   4  17     1026.87     1031.33     18.96 o 
  -4   4  17      341.42      284.84     11.57 o 
  -3   4  17     1544.86     1427.26     20.09 o 
  -2   4  17     3063.70     3040.82     28.62 o 
  -1   4  17      386.41      360.99     16.82 o 
   0   4  17     1391.57     1261.47     17.00 o 
   1   4  17       65.17       56.21      5.59 o 
   2   4  17       71.11       77.85      6.00 o 
   3   4  17     1402.26     1324.23     20.76 o 
   4   4  17       17.86        8.43      3.51 o 
   5   4  17        0.24        2.87      3.80 o 
   6   4  17      949.48      953.67     18.75 o 
   7   4  17        2.54        4.71      4.95 o 
   8   4  17      108.46       94.09      9.09 o 
   9   4  17     1169.68     1215.54     28.62 o 
  10   4  17       38.35       28.43     11.91 o 
  11   4  17      240.95      225.19     17.19 o 
 -11   5  17        9.91        6.20      8.64 o 
 -10   5  17      200.09      188.06     19.57 o 
  -9   5  17       72.27       86.87     15.43 o 
  -8   5  17      281.06      296.43     16.91 o 
  -7   5  17      305.54      302.62     15.72 o 
  -6   5  17      108.12      124.68      9.16 o 
  -5   5  17       29.38       21.35      7.21 o 
  -4   5  17     1194.38     1004.89     17.26 o 
  -3   5  17      641.70      627.07     13.38 o 
  -2   5  17       31.38       25.53      4.53 o 
  -1   5  17       13.07        2.78      3.64 o 
   0   5  17       20.52       13.85      4.28 o 
   1   5  17      289.10      227.92      8.76 o 
   2   5  17       91.04      110.92      7.27 o 
   3   5  17       69.37       79.25      7.28 o 
   4   5  17      298.99      365.71     18.84 o 
   5   5  17       31.09       47.33      8.61 o 
   6   5  17      262.58      260.22     13.86 o 
   7   5  17       11.20        2.94      5.14 o 
   8   5  17        4.31        0.93      8.26 o 
   9   5  17       14.95       12.55      9.26 o 
  10   5  17       32.16       23.66     10.40 o 
  11   5  17       33.13       50.30     11.51 o 
 -11   6  17       11.72       12.93     11.61 o 
 -10   6  17       71.41       47.38     11.22 o 
  -9   6  17        7.94        1.12      7.46 o 
  -8   6  17      261.12      275.65     16.82 o 
  -7   6  17       92.82      112.66     15.38 o 
  -6   6  17       35.98       42.65      7.74 o 
  -5   6  17       14.48       20.27      7.76 o 
  -4   6  17      187.24      161.84      9.50 o 
  -3   6  17        3.65        7.97      3.42 o 
  -2   6  17      196.06      192.53      8.63 o 
  -1   6  17      210.14      175.61      8.08 o 
   0   6  17      770.28      703.97     13.28 o 
   1   6  17     1342.72     1306.89     19.11 o 
   2   6  17      284.45      291.05     10.13 o 
   3   6  17      382.05      325.78     11.48 o 
   4   6  17      156.23      186.81     14.30 o 
   5   6  17      602.53      579.02     30.39 o 
   6   6  17       87.81      106.66     15.82 o 
   7   6  17       19.26       -1.62     17.01 o 
   8   6  17       68.75       59.13      9.65 o 
   9   6  17      104.24       95.22     13.34 o 
  10   6  17       44.20       37.91     11.47 o 
  11   6  17       33.90       37.18     12.16 o 
 -11   7  17       58.50       35.02     13.58 o 
 -10   7  17       85.42       81.85     13.32 o 
  -9   7  17      170.90      171.78     17.05 o 
  -8   7  17       26.51        7.08     10.46 o 
  -7   7  17      392.19      439.96     21.25 o 
  -6   7  17       79.70       68.97      9.51 o 
  -5   7  17        9.00        6.40      5.69 o 
  -4   7  17       41.36       37.14      7.24 o 
  -3   7  17      518.93      466.04     25.43 o 
  -2   7  17        2.23        5.32      4.28 o 
  -1   7  17        0.79       -1.90      4.08 o 
   0   7  17      127.07      113.20      7.78 o 
   1   7  17     1943.12     1748.88     26.31 o 
   2   7  17      861.85      856.89     17.53 o 
   3   7  17       31.19       26.55      6.22 o 
   4   7  17      502.08      476.67     23.16 o 
   5   7  17      505.95      524.10     21.27 o 
   6   7  17        0.14       -0.84     10.24 o 
   7   7  17      154.63      147.22     30.58 o 
   8   7  17      136.27      153.57     28.88 o 
   9   7  17       36.02       23.86     21.99 o 
  10   7  17        0.77       12.41     18.69 o 
 -10   8  17       90.47       86.72     13.57 o 
  -9   8  17       53.81       42.49     11.51 o 
  -8   8  17      109.91      115.06     12.49 o 
  -7   8  17       98.22       91.33     13.62 o 
  -6   8  17      124.75      106.41     12.83 o 
  -5   8  17      239.60      246.53     15.00 o 
  -4   8  17      121.17      111.80     10.74 o 
  -3   8  17       22.36       22.61      6.65 o 
  -2   8  17       69.33       66.04     10.71 o 
  -1   8  17      370.63      340.97     15.95 o 
   0   8  17       24.69       29.27      5.35 o 
   1   8  17      327.21      273.91     10.85 o 
   2   8  17      116.03      101.25      8.70 o 
   3   8  17       97.15      122.66     15.76 o 
   4   8  17        1.21        1.67      8.24 o 
   5   8  17        6.99       12.76      9.28 o 
   6   8  17     1033.60     1088.39     66.43 o 
   7   8  17      107.69       49.06     32.41 o 
   8   8  17       29.61       26.30     14.19 o 
   9   8  17        6.12       17.12     15.43 o 
  10   8  17       34.27      -23.57     23.57 o 
 -10   9  17      290.58      295.37     19.92 o 
  -9   9  17       24.64       37.44     11.34 o 
  -8   9  17        0.28        8.57      7.49 o 
  -7   9  17       32.48       45.29      9.48 o 
  -6   9  17       64.96       66.14      9.85 o 
  -5   9  17       83.53       75.86      9.96 o 
  -4   9  17       59.48       71.38     10.38 o 
  -3   9  17      122.88      121.40     10.77 o 
  -2   9  17      181.11      149.45     13.08 o 
  -1   9  17        3.26       -0.06      9.44 o 
   0   9  17      679.21      673.05     18.93 o 
   1   9  17      250.32      218.25     11.62 o 
   2   9  17      116.71      124.31     12.54 o 
   3   9  17       29.19       38.79      9.72 o 
   4   9  17      332.82      321.02     19.64 o 
   5   9  17      286.26      288.39     19.71 o 
   6   9  17      278.20      284.92     34.30 o 
   7   9  17      106.59       78.73     17.06 o 
   8   9  17      291.71      317.81     27.91 o 
   9   9  17       11.79       22.49     14.64 o 
  10   9  17        4.71       -3.29     21.68 o 
  -9  10  17      511.18      528.25     27.53 o 
  -8  10  17       66.46       50.93     11.73 o 
  -7  10  17      339.61      321.68     22.45 o 
  -6  10  17       79.72       83.40     11.35 o 
  -5  10  17        5.37       11.70      6.98 o 
  -4  10  17       20.36       21.77      6.92 o 
  -3  10  17      113.62      112.80     11.11 o 
  -2  10  17       35.66       29.67      7.40 o 
  -1  10  17      542.34      560.26     28.87 o 
   0  10  17       44.13       39.00      8.65 o 
   1  10  17      437.76      447.78     17.89 o 
   2  10  17      516.83      442.67     27.15 o 
   3  10  17       55.73       44.79     10.41 o 
   4  10  17       54.39       55.81     11.90 o 
   5  10  17        0.08       -8.72      8.72 o 
   6  10  17       43.93       57.64     13.26 o 
   7  10  17      139.23      169.13     20.96 o 
   8  10  17       51.33       23.51     16.71 o 
   9  10  17        8.39      -15.52     15.52 o 
  -9  11  17      128.43      130.54     23.97 o 
  -8  11  17      234.26      252.07     19.40 o 
  -7  11  17      105.24      119.28     11.75 o 
  -6  11  17       71.39       49.52     10.53 o 
  -5  11  17      214.47      233.97     14.63 o 
  -4  11  17       32.76       40.78      7.86 o 
  -3  11  17       50.49       53.70     10.51 o 
  -2  11  17       62.56       65.12     10.15 o 
  -1  11  17      263.63      281.73     21.42 o 
   0  11  17        0.19        6.32      7.60 o 
   1  11  17      238.91      209.47     15.05 o 
   2  11  17        9.13       19.71     13.75 o 
   3  11  17        9.58        2.36     13.82 o 
   4  11  17       22.27       22.37     16.13 o 
   5  11  17       77.93       79.66     13.56 o 
   6  11  17       38.65       37.69     15.76 o 
   7  11  17       34.27       55.88     16.81 o 
   8  11  17        1.08        4.80     13.43 o 
  -8  12  17        7.50       16.94     14.10 o 
  -7  12  17        6.18        9.88      5.59 o 
  -6  12  17        2.19        2.17      6.18 o 
  -5  12  17      144.90      133.94     17.50 o 
  -4  12  17        0.11        2.07      6.96 o 
  -3  12  17      151.91      179.07     15.79 o 
  -2  12  17      401.09      421.92     20.71 o 
  -1  12  17      637.37      557.13     39.51 o 
   0  12  17        0.08        8.07      7.50 o 
   1  12  17       54.91       40.71     14.28 o 
   2  12  17      436.35      435.76     29.15 o 
   3  12  17       15.90       14.88     24.55 o 
   4  12  17        1.09      -11.03     13.15 o 
   5  12  17       42.98       19.69     20.70 o 
   6  12  17       31.66       32.67     17.00 o 
   7  12  17       14.56        5.10     21.58 o 
   8  12  17       12.37      -11.31     19.12 o 
  -7  13  17      191.93      196.02     19.28 o 
  -6  13  17       67.26       80.42     12.21 o 
  -5  13  17      343.89      345.92     21.08 o 
  -4  13  17       23.63       26.80      8.98 o 
  -3  13  17      249.28      245.71     18.58 o 
  -2  13  17      143.65      150.03     15.14 o 
  -1  13  17        0.15       19.99      9.12 o 
   0  13  17      236.01      252.12     20.07 o 
   1  13  17        0.64        2.36     12.88 o 
   2  13  17       56.48       53.31     17.20 o 
   3  13  17        0.07       -6.84     27.83 o 
   4  13  17      111.06      163.26     42.93 o 
   5  13  17      100.24       92.57     20.92 o 
   6  13  17       23.09       19.92     16.18 o 
   7  13  17       37.68       46.10     22.59 o 
  -6  14  17       10.03       28.74      9.69 o 
  -5  14  17       41.37       33.91     10.02 o 
  -4  14  17        0.53      -13.89     13.89 o 
  -3  14  17      256.48      261.46     19.44 o 
  -2  14  17       15.06       21.68     19.33 o 
  -1  14  17      206.51      196.93     22.21 o 
   0  14  17        7.80       29.19     11.05 o 
   1  14  17        3.27       -4.71     14.46 o 
   2  14  17      141.17      137.35     22.10 o 
   3  14  17       51.51       49.51     43.72 o 
   4  14  17      130.84      180.95     24.56 o 
   5  14  17       25.24       13.12     15.05 o 
   6  14  17      184.73      205.40     47.33 o 
  -5  15  17       14.73       33.55     10.34 o 
  -4  15  17       12.96       15.13     14.93 o 
  -3  15  17      275.45      329.65     25.83 o 
  -2  15  17       98.32      121.56     16.24 o 
  -1  15  17        2.74        5.25     18.23 o 
   0  15  17       35.97       45.75     12.36 o 
   1  15  17        9.66      -18.93     33.10 o 
   2  15  17        0.19       12.57     14.73 o 
   3  15  17        2.43        8.05     15.39 o 
   4  15  17      363.55      348.13     31.66 o 
  -3  16  17       20.43       34.44     30.08 o 
  -2  16  17      183.40      244.85     21.79 o 
  -1  16  17       94.39       94.98     18.97 o 
   0  16  17       35.88       23.31     13.48 o 
   1  16  17        4.19       17.10     13.17 o 
   2  16  17       67.94       37.64     16.04 o 
 -12   0  18      182.37      137.23     27.34 o 
 -11   0  18       36.96       55.25     19.02 o 
 -10   0  18       84.58       89.80     15.90 o 
  -9   0  18       92.83       99.33     15.82 o 
  -8   0  18      583.52      671.43     29.48 o 
  -7   0  18     1484.27     1512.07     41.70 o 
  -6   0  18       16.37        7.85      7.33 o 
  -5   0  18     1367.01     1243.00     28.71 o 
  -4   0  18      985.23      915.05     28.14 o 
  -3   0  18     4212.47     3969.81     43.21 o 
  -2   0  18      148.45      147.34      8.55 o 
  -1   0  18      513.94      511.05     13.58 o 
   0   0  18       43.42       25.17      5.70 o 
   1   0  18     3056.71     2868.24     33.84 o 
   2   0  18      410.92      407.45     12.99 o 
   3   0  18      789.21      727.34     23.86 o 
   4   0  18        0.60        2.17      4.92 o 
   5   0  18      285.50      238.57     21.53 o 
   6   0  18      153.98      164.47     13.03 o 
   7   0  18       36.64       33.61      8.44 o 
   8   0  18      413.15      413.11     19.84 o 
   9   0  18      100.63      108.53     13.57 o 
  10   0  18      512.26      537.55     23.55 o 
  11   0  18       36.05       13.22     10.42 o 
 -12   1  18       23.86        8.02     15.37 o 
 -11   1  18        9.02        1.33     15.39 o 
 -10   1  18       11.54       13.55      8.70 o 
  -9   1  18       25.12       19.93      7.69 o 
  -8   1  18       27.43       33.17      9.87 o 
  -7   1  18      103.12       72.23      7.43 o 
  -6   1  18        1.60        0.75      3.40 o 
  -5   1  18      440.48      407.54     11.50 o 
  -4   1  18     1702.59     1571.39     28.25 o 
  -3   1  18      139.36      129.24      7.02 o 
  -2   1  18      674.03      628.71     11.86 o 
  -1   1  18     1726.41     1480.63     19.57 o 
   0   1  18      569.22      547.73      9.87 o 
   1   1  18       34.09       24.89      3.97 o 
   2   1  18      335.51      340.14      8.74 o 
   3   1  18      116.77      148.17      8.21 o 
   4   1  18       24.21       30.77      5.08 o 
   5   1  18        1.01       -1.22      4.52 o 
   6   1  18       72.45       81.91      7.95 o 
   7   1  18       75.38       74.70     11.40 o 
   8   1  18        0.48        2.34      6.12 o 
   9   1  18      219.80      196.95     11.87 o 
  10   1  18        2.34        1.48      6.97 o 
  11   1  18        2.30       -8.34      8.34 o 
 -12   2  18      128.75      105.50     24.00 o 
 -11   2  18      339.56      328.17     39.49 o 
 -10   2  18        6.68       13.60      8.48 o 
  -9   2  18      136.78      133.58     10.65 o 
  -8   2  18        0.69       -2.71      4.26 o 
  -7   2  18        8.12       11.71      4.36 o 
  -6   2  18      902.82      876.35     16.98 o 
  -5   2  18     1601.08     1599.19     22.66 o 
  -4   2  18      192.63      188.41      7.94 o 
  -3   2  18     2077.00     1885.12     22.13 o 
  -2   2  18      491.57      444.14     10.52 o 
  -1   2  18      812.72      766.80     13.24 o 
   0   2  18     3049.37     2811.28     26.48 o 
   1   2  18      823.21      774.37     13.30 o 
   2   2  18      210.28      213.38      7.62 o 
   3   2  18        0.59        0.49      3.91 o 
   4   2  18      243.87      244.58      9.20 o 
   5   2  18     1618.50     1563.39     21.43 o 
   6   2  18      177.49      168.68     10.12 o 
   7   2  18      170.31      181.28     14.84 o 
   8   2  18      300.07      311.44     15.01 o 
   9   2  18       43.93       41.53      8.54 o 
  10   2  18      187.29      182.45     13.49 o 
  11   2  18       46.86       32.45      9.05 o 
 -11   3  18        2.42       10.97     15.41 o 
 -10   3  18       77.58       59.35     14.65 o 
  -9   3  18        7.88       11.17      5.46 o 
  -8   3  18      418.38      450.30     18.50 o 
  -7   3  18      189.13      173.89     10.86 o 
  -6   3  18      568.16      507.74     14.61 o 
  -5   3  18       87.52      119.42      7.62 o 
  -4   3  18      322.34      311.43     11.69 o 
  -3   3  18        0.75        0.08      3.85 o 
  -2   3  18      640.51      583.63     11.97 o 
  -1   3  18      317.44      323.17      9.51 o 
   0   3  18     2653.41     2514.88     25.13 o 
   1   3  18       90.67      106.00      6.74 o 
   2   3  18     1177.54     1056.10     15.61 o 
   3   3  18      333.69      326.93     11.58 o 
   4   3  18       14.61        5.74      3.67 o 
   5   3  18        0.04        1.60      4.08 o 
   6   3  18       34.57       21.15      7.84 o 
   7   3  18       86.54       94.96      8.95 o 
   8   3  18      117.51      117.66     10.23 o 
   9   3  18        0.21       -5.56      6.20 o 
  10   3  18       57.85       38.37     11.90 o 
  11   3  18      464.84      461.36     22.40 o 
 -11   4  18       69.69       97.85     13.84 o 
 -10   4  18        4.08        4.41      7.68 o 
  -9   4  18       11.22       14.72      7.26 o 
  -8   4  18      125.65      133.37     11.80 o 
  -7   4  18        2.63        6.73      4.55 o 
  -6   4  18       28.34       31.76      5.54 o 
  -5   4  18       70.38       96.78      8.49 o 
  -4   4  18      101.73      112.16      7.35 o 
  -3   4  18      158.73      130.38      8.17 o 
  -2   4  18      189.19      183.23      8.28 o 
  -1   4  18      573.84      534.43     11.90 o 
   0   4  18        3.19        0.19      3.64 o 
   1   4  18        2.98        6.78      4.06 o 
   2   4  18       67.92       56.98      6.04 o 
   3   4  18      864.58      801.09     20.60 o 
   4   4  18      375.67      362.48     12.30 o 
   5   4  18       16.64       12.72      4.73 o 
   6   4  18       75.66       91.04      8.01 o 
   7   4  18      202.41      227.84     12.44 o 
   8   4  18      112.12       84.56     11.60 o 
   9   4  18        2.75        3.62      8.05 o 
  10   4  18        1.08       -6.99      7.58 o 
  11   4  18       21.68        4.69      9.13 o 
 -11   5  18       30.54       38.82     10.23 o 
 -10   5  18       34.74       29.17      9.67 o 
  -9   5  18        0.04       10.74      6.95 o 
  -8   5  18      341.23      398.38     17.76 o 
  -7   5  18      883.02      877.61     25.01 o 
  -6   5  18      204.49      231.26     11.36 o 
  -5   5  18        9.80        4.91      4.53 o 
  -4   5  18      869.12      848.75     16.15 o 
  -3   5  18      274.53      299.84     10.58 o 
  -2   5  18      132.55      170.16      8.61 o 
  -1   5  18     1422.02     1355.32     18.54 o 
   0   5  18     3341.16     3146.19     29.81 o 
   1   5  18     1221.57     1120.46     17.72 o 
   2   5  18     1257.32     1195.41     22.89 o 
   3   5  18        5.44       13.48      4.94 o 
   4   5  18      791.70      727.00     18.47 o 
   5   5  18        4.78        2.02      6.30 o 
   6   5  18      234.97      266.37     16.74 o 
   7   5  18      683.86      681.83     17.45 o 
   8   5  18      259.50      227.39     21.33 o 
   9   5  18       25.99       13.79      9.12 o 
  10   5  18        5.91       -2.87      8.17 o 
  11   5  18       13.26       10.49     10.92 o 
 -11   6  18       84.77       93.57     21.24 o 
 -10   6  18      366.12      391.97     23.27 o 
  -9   6  18      406.66      424.29     35.08 o 
  -8   6  18        6.92        4.79      6.58 o 
  -7   6  18      463.66      463.01     26.72 o 
  -6   6  18      714.35      750.72     21.76 o 
  -5   6  18       28.00       22.18      6.49 o 
  -4   6  18      121.87      107.76      8.22 o 
  -3   6  18      228.98      252.68      9.78 o 
  -2   6  18      117.19      151.72      8.29 o 
  -1   6  18     1560.99     1464.10     20.99 o 
   0   6  18     1343.80     1230.84     19.00 o 
   1   6  18       64.33       66.96      6.28 o 
   2   6  18     1477.32     1362.83     24.74 o 
   3   6  18        4.04        4.88      4.70 o 
   4   6  18      490.66      535.75     16.42 o 
   5   6  18       37.86       43.37      8.60 o 
   6   6  18       40.14       57.36     13.43 o 
   7   6  18       24.49       26.53     12.69 o 
   8   6  18       44.83       35.51     22.90 o 
   9   6  18      448.60      443.95     29.42 o 
  10   6  18        5.50       -3.93     13.30 o 
 -11   7  18        2.23        2.71     13.70 o 
 -10   7  18      113.37      126.22     21.40 o 
  -9   7  18      167.58      168.99     17.11 o 
  -8   7  18       28.42       27.64      8.58 o 
  -7   7  18      119.53      120.92     12.10 o 
  -6   7  18        3.57        2.61      5.26 o 
  -5   7  18        1.35        6.29      7.85 o 
  -4   7  18      113.74      138.32     11.25 o 
  -3   7  18      280.95      290.96     15.03 o 
  -2   7  18      869.48      785.94     15.47 o 
  -1   7  18       94.39       92.41      7.66 o 
   0   7  18      364.87      332.55     11.72 o 
   1   7  18      240.20      238.11     10.59 o 
   2   7  18      292.26      315.33     11.81 o 
   3   7  18      165.17      163.62     11.10 o 
   4   7  18      769.45      787.77     35.42 o 
   5   7  18      367.89      387.53     19.54 o 
   6   7  18        4.52        5.94     17.04 o 
   7   7  18      412.80      453.88     31.95 o 
   8   7  18      561.24      517.98     29.93 o 
   9   7  18      219.37      218.42     24.48 o 
  10   7  18        5.86       -3.34     13.69 o 
 -10   8  18      128.66      117.15     16.66 o 
  -9   8  18       58.52       69.91     12.55 o 
  -8   8  18       52.58       76.96     10.84 o 
  -7   8  18        7.17       -3.05      6.46 o 
  -6   8  18       16.25       17.28     12.73 o 
  -5   8  18     1309.98     1311.93     29.09 o 
  -4   8  18      188.49      148.03     12.12 o 
  -3   8  18      141.94      154.00     11.70 o 
  -2   8  18      124.56      129.47     10.88 o 
  -1   8  18      269.84      257.15     13.43 o 
   0   8  18      233.93      239.44     10.46 o 
   1   8  18      562.08      471.72     18.62 o 
   2   8  18      301.36      280.36     12.51 o 
   3   8  18        1.52        6.69      8.56 o 
   4   8  18       28.54       21.71      9.47 o 
   5   8  18      108.48      116.42     19.03 o 
   6   8  18      225.67      220.12     26.87 o 
   7   8  18      256.58      247.09     42.01 o 
   8   8  18       18.81        9.08     26.55 o 
   9   8  18        0.30        3.24     25.78 o 
  10   8  18        2.13       -0.83     21.76 o 
 -10   9  18      487.69      517.49     62.39 o 
  -9   9  18       26.03       25.52     10.56 o 
  -8   9  18      128.71      106.21     16.00 o 
  -7   9  18       18.45       -4.62      6.61 o 
  -6   9  18        7.54        0.45      6.82 o 
  -5   9  18       87.79       92.34     11.05 o 
  -4   9  18        0.04        3.32      5.84 o 
  -3   9  18      348.55      288.55     15.02 o 
  -2   9  18        0.53        1.54      5.34 o 
  -1   9  18       25.69       28.29      7.17 o 
   0   9  18      104.06      133.67     19.73 o 
   1   9  18      268.55      251.14     13.36 o 
   2   9  18       25.42       27.77      8.48 o 
   3   9  18       90.99      115.79     14.27 o 
   4   9  18       51.62       58.62     11.10 o 
   5   9  18       59.09       64.53     22.04 o 
   6   9  18      497.93      497.32     28.48 o 
   7   9  18        1.56      -11.63     11.63 o 
   8   9  18      541.19      538.96     31.53 o 
   9   9  18       64.81       58.26     30.97 o 
  -9  10  18        2.63        5.29      9.60 o 
  -8  10  18      217.75      250.99     21.49 o 
  -7  10  18      273.27      255.20     17.40 o 
  -6  10  18      143.11      141.82     13.72 o 
  -5  10  18       67.41       71.44     10.61 o 
  -4  10  18       72.25       83.49     10.71 o 
  -3  10  18      351.82      344.58     25.52 o 
  -2  10  18      129.10      107.07     12.65 o 
  -1  10  18      138.92      142.90     20.92 o 
   0  10  18      468.80      432.60     18.49 o 
   1  10  18     1060.71      984.60     24.89 o 
   2  10  18        1.30       10.84     11.76 o 
   3  10  18       33.36       37.81     15.99 o 
   4  10  18      223.11      251.28     18.69 o 
   5  10  18       41.22       44.57     11.98 o 
   6  10  18        0.01       -6.83     11.49 o 
   7  10  18       12.99       20.51     14.59 o 
   8  10  18        0.27        3.81     36.12 o 
   9  10  18        2.09       14.53     13.63 o 
  -9  11  18       96.41      101.74     15.96 o 
  -8  11  18        3.55        7.46      6.71 o 
  -7  11  18       60.87       87.17     11.06 o 
  -6  11  18       78.74       80.57     10.08 o 
  -5  11  18      124.70      128.05     13.12 o 
  -4  11  18     1361.00     1343.75     31.12 o 
  -3  11  18       27.39       22.20      8.63 o 
  -2  11  18      175.19      145.99     13.63 o 
  -1  11  18      399.13      401.61     20.53 o 
   0  11  18      324.72      292.20     16.98 o 
   1  11  18      159.50      164.16     17.06 o 
   2  11  18       80.44       99.24     26.68 o 
   3  11  18       12.61        6.44     14.48 o 
   4  11  18      388.90      429.13     34.80 o 
   5  11  18       15.60       11.19     12.26 o 
   6  11  18      153.10      155.72     17.26 o 
   7  11  18      127.76      123.04     19.96 o 
   8  11  18        2.28       -5.00     12.44 o 
  -8  12  18       69.81       62.05     11.07 o 
  -7  12  18      310.29      318.48     30.64 o 
  -6  12  18      195.37      210.97     14.80 o 
  -5  12  18      312.15      343.85     24.70 o 
  -4  12  18       14.02        0.75      7.32 o 
  -3  12  18       87.04       90.70     12.78 o 
  -2  12  18       18.35        7.11      8.19 o 
  -1  12  18      517.26      501.86     21.72 o 
   0  12  18       99.21      143.04     25.77 o 
   1  12  18      788.36      780.81     69.21 o 
   2  12  18       25.92       -7.48     29.23 o 
   3  12  18       53.46       71.92     18.88 o 
   4  12  18     1057.58     1054.73     42.15 o 
   5  12  18       15.84       14.20     15.57 o 
   6  12  18       61.44       75.33     18.79 o 
   7  12  18        0.37        1.78     20.61 o 
  -7  13  18       27.19       12.84     10.87 o 
  -6  13  18       96.87      102.94     13.21 o 
  -5  13  18        7.96        4.78      8.84 o 
  -4  13  18       17.78       23.67      9.41 o 
  -3  13  18       28.88       27.34     12.40 o 
  -2  13  18       52.89       49.24     10.92 o 
  -1  13  18        4.11        0.64      7.89 o 
   0  13  18      169.35      195.17     18.14 o 
   1  13  18        4.37      -11.99     11.99 o 
   2  13  18        0.70       -9.33     18.94 o 
   3  13  18        1.50        5.62     14.03 o 
   4  13  18        3.73        0.89     14.79 o 
   5  13  18      139.40      167.38     40.04 o 
   6  13  18        6.77        5.88     20.10 o 
   7  13  18       14.15       30.65     22.27 o 
  -6  14  18       65.02       80.47     12.72 o 
  -5  14  18      157.20      168.82     16.69 o 
  -4  14  18       10.15       27.62      9.04 o 
  -3  14  18      237.07      234.79     18.44 o 
  -2  14  18       28.80       34.22     10.39 o 
  -1  14  18        6.92       25.86     10.41 o 
   0  14  18      389.13      355.60     29.94 o 
   1  14  18       60.31       77.52     18.52 o 
   2  14  18       13.96       23.22     24.86 o 
   3  14  18      633.07      682.29     37.80 o 
   4  14  18      251.89      265.42     28.78 o 
   5  14  18        1.02        8.33     14.93 o 
  -4  15  18       18.65       11.64      9.61 o 
  -3  15  18        3.49       17.23      9.72 o 
  -2  15  18       11.39       22.60     10.00 o 
  -1  15  18        2.52       -4.00      8.40 o 
   0  15  18      184.64      210.11     43.18 o 
   1  15  18        2.45        5.30     18.53 o 
   2  15  18       13.08       25.45     15.53 o 
   3  15  18      130.73       93.58     42.89 o 
   4  15  18      127.74       88.01     20.12 o 
  -2  16  18        3.62       10.84     24.27 o 
  -1  16  18       65.54       57.51     12.26 o 
   0  16  18        0.93        4.23     23.41 o 
   1  16  18        0.09       30.33     14.26 o 
   2  16  18      441.74      447.08     47.40 o 
 -12   1  19       32.52       26.32     17.15 o 
 -11   1  19      148.65      124.98     18.19 o 
 -10   1  19       99.74       88.48     11.36 o 
  -9   1  19      381.89      402.36     18.87 o 
  -8   1  19      311.01      316.63     16.43 o 
  -7   1  19       23.76       19.90      6.41 o 
  -6   1  19        1.23        0.85      4.37 o 
  -5   1  19        1.46       -3.03      3.03 o 
  -4   1  19        0.23        2.41      2.65 o 
  -3   1  19      245.34      220.42      8.35 o 
  -2   1  19     1515.45     1422.95     18.40 o 
  -1   1  19     2295.42     2230.64     23.40 o 
   0   1  19        5.64        1.82      3.17 o 
   1   1  19       61.09       61.42      5.38 o 
   2   1  19      753.71      767.75     12.07 o 
   3   1  19       18.39       13.35      4.03 o 
   4   1  19       19.09       10.53      5.71 o 
   5   1  19      204.29      233.57     12.71 o 
   6   1  19        6.70        6.79      5.50 o 
   7   1  19      486.38      499.75     15.54 o 
   8   1  19       35.76       51.54      9.90 o 
   9   1  19       21.59       25.70      7.63 o 
  10   1  19      167.66      178.06     13.59 o 
  11   1  19        0.06       -7.14      7.14 o 
 -11   2  19      329.85      299.36     38.49 o 
 -10   2  19       69.66       62.38     11.35 o 
  -9   2  19      169.23      185.61     14.88 o 
  -8   2  19      184.51      188.56     12.02 o 
  -7   2  19        2.30        0.85      4.35 o 
  -6   2  19      148.47      145.34      9.60 o 
  -5   2  19        1.33        4.83      3.75 o 
  -4   2  19       21.43       12.59      3.83 o 
  -3   2  19     3959.36     3811.62     36.21 o 
  -2   2  19      147.75      124.31      6.95 o 
  -1   2  19      217.62      200.62      8.12 o 
   0   2  19      583.56      535.20     11.56 o 
   1   2  19      198.40      187.79      8.23 o 
   2   2  19        8.38        0.92      3.81 o 
   3   2  19        0.03        7.93      4.19 o 
   4   2  19      457.46      451.75     20.81 o 
   5   2  19       24.49       14.86      5.07 o 
   6   2  19       70.03       67.63      7.52 o 
   7   2  19       32.98       27.92      9.20 o 
   8   2  19      985.22      988.23     22.10 o 
   9   2  19       11.97        5.48      7.08 o 
  10   2  19      137.30      122.30     12.59 o 
  11   2  19       52.79       62.47      9.97 o 
 -11   3  19       26.48       29.45     12.25 o 
 -10   3  19       16.72       18.40     11.24 o 
  -9   3  19       54.42       57.40      8.19 o 
  -8   3  19      109.17      115.22      9.75 o 
  -7   3  19      459.55      464.89     14.89 o 
  -6   3  19        4.07        5.21      4.27 o 
  -5   3  19      732.53      761.19     19.43 o 
  -4   3  19      400.97      360.45     11.05 o 
  -3   3  19     3339.94     2980.06     31.31 o 
  -2   3  19     2576.90     2325.44     24.88 o 
  -1   3  19       64.17       64.60      5.75 o 
   0   3  19      349.71      376.85     10.74 o 
   1   3  19     1390.52     1357.44     18.28 o 
   2   3  19      197.75      184.97      8.70 o 
   3   3  19       38.94       48.57      6.31 o 
   4   3  19       20.46       15.70      5.56 o 
   5   3  19        0.40        2.15      4.46 o 
   6   3  19      869.99      816.42     17.97 o 
   7   3  19      143.83      147.78     10.53 o 
   8   3  19        9.00        3.22      6.19 o 
   9   3  19       45.98       50.03      8.73 o 
  10   3  19        4.51       10.63      7.39 o 
  11   3  19       92.94       89.73     12.91 o 
 -11   4  19       33.26       34.08     10.35 o 
 -10   4  19      194.27      162.17     16.32 o 
  -9   4  19       68.19       66.60     10.04 o 
  -8   4  19      104.64      122.07     11.85 o 
  -7   4  19      508.55      508.23     16.53 o 
  -6   4  19       27.75       33.42      5.90 o 
  -5   4  19       27.57       15.55      4.74 o 
  -4   4  19      462.28      443.89     12.07 o 
  -3   4  19      246.13      306.65     10.25 o 
  -2   4  19       69.28       48.65      5.42 o 
  -1   4  19      965.52      837.59     14.53 o 
   0   4  19        6.13        6.24      3.91 o 
   1   4  19       41.79       46.94      6.44 o 
   2   4  19     1625.79     1454.91     20.38 o 
   3   4  19       68.86       72.66      7.16 o 
   4   4  19      628.61      634.80     26.10 o 
   5   4  19        6.92        0.75      6.31 o 
   6   4  19       21.69       21.00      6.98 o 
   7   4  19        5.98        8.31      5.73 o 
   8   4  19       40.73       32.98      8.04 o 
   9   4  19       69.09       58.88     10.65 o 
  10   4  19       65.05       63.34     11.07 o 
  11   4  19        0.66       -7.92      9.98 o 
 -11   5  19        2.18       18.26      9.53 o 
 -10   5  19        0.00        5.79      8.64 o 
  -9   5  19      155.42      147.89     13.71 o 
  -8   5  19       40.49       36.50      8.46 o 
  -7   5  19      144.46      155.71     12.66 o 
  -6   5  19        4.94        4.31      4.07 o 
  -5   5  19      181.75      195.19     10.95 o 
  -4   5  19       78.86       75.90      6.52 o 
  -3   5  19       69.90       48.87      7.66 o 
  -2   5  19       71.08       92.10      6.96 o 
  -1   5  19       83.60       62.96      6.05 o 
   0   5  19        0.10       -2.69      3.88 o 
   1   5  19       16.09       11.11      5.60 o 
   2   5  19      490.72      503.46     18.00 o 
   3   5  19      201.27      201.93     10.65 o 
   4   5  19       49.18       51.63      7.65 o 
   5   5  19       15.93       14.21      7.13 o 
   6   5  19       55.23       55.25      9.27 o 
   7   5  19      254.62      283.23     21.85 o 
   8   5  19        9.97        7.15      8.57 o 
   9   5  19      201.32      198.07     17.84 o 
  10   5  19       50.86       62.30     11.38 o 
 -11   6  19        0.08       17.13     11.34 o 
 -10   6  19       48.40       42.85     11.17 o 
  -9   6  19      578.32      523.00     34.49 o 
  -8   6  19      140.62      124.57     12.45 o 
  -7   6  19      119.26      104.76     11.09 o 
  -6   6  19        0.61        3.31      6.15 o 
  -5   6  19      273.27      313.07     15.00 o 
  -4   6  19      148.20      163.44      9.98 o 
  -3   6  19      856.26      762.17     26.04 o 
  -2   6  19      457.23      447.32     13.63 o 
  -1   6  19       26.23       41.75      6.04 o 
   0   6  19        7.29       10.73      4.36 o 
   1   6  19       17.86       23.73      5.25 o 
   2   6  19        0.50        2.12      4.97 o 
   3   6  19     1063.65      996.08     19.60 o 
   4   6  19      984.95      958.88     25.39 o 
   5   6  19       11.64       21.23      7.59 o 
   6   6  19       52.65       45.18     13.18 o 
   7   6  19       16.34       14.62     12.43 o 
   8   6  19      195.81      259.53     24.56 o 
   9   6  19      110.11       64.77     22.18 o 
  10   6  19        2.72       -0.01     18.28 o 
 -10   7  19        0.99        4.02      8.20 o 
  -9   7  19      387.41      397.23     29.66 o 
  -8   7  19       70.25       71.05     10.42 o 
  -7   7  19      350.88      341.98     18.75 o 
  -6   7  19      151.98      149.71     14.27 o 
  -5   7  19      918.25      885.06     27.53 o 
  -4   7  19       20.84       28.11      9.41 o 
  -3   7  19        6.66       12.26      5.39 o 
  -2   7  19      862.83      818.23     17.60 o 
  -1   7  19      144.00      144.42      9.24 o 
   0   7  19      243.97      209.27     10.82 o 
   1   7  19        0.03        2.09      4.56 o 
   2   7  19       82.78       91.90     12.88 o 
   3   7  19       82.83       64.35      8.09 o 
   4   7  19      446.18      428.23     25.67 o 
   5   7  19      204.94      165.78     23.59 o 
   6   7  19      130.89      114.07     17.97 o 
   7   7  19      170.24      179.46     21.17 o 
   8   7  19       33.28        2.77     20.49 o 
   9   7  19      128.16      135.82     21.47 o 
  10   7  19      169.16      218.72     37.13 o 
 -10   8  19      301.13      291.36     22.33 o 
  -9   8  19      122.56      112.80     18.21 o 
  -8   8  19      150.69      147.49     18.27 o 
  -7   8  19      111.10      111.62     12.31 o 
  -6   8  19       55.75       70.83      9.98 o 
  -5   8  19        2.83        3.11      6.91 o 
  -4   8  19      159.71      161.10     12.68 o 
  -3   8  19       49.19       67.98      8.88 o 
  -2   8  19       39.08       31.74      9.36 o 
  -1   8  19      161.31      117.73     10.67 o 
   0   8  19      379.66      339.75     12.51 o 
   1   8  19      425.34      438.34     16.14 o 
   2   8  19       29.98       38.78      6.68 o 
   3   8  19       23.52       26.02     11.37 o 
   4   8  19       31.04       37.90     10.30 o 
   5   8  19      263.82      265.30     22.93 o 
   6   8  19      130.32      138.80     18.44 o 
   7   8  19      280.12      239.86     39.63 o 
   8   8  19        0.54        6.60     13.35 o 
   9   8  19       50.80       62.02     16.51 o 
  10   8  19      186.46      218.05     37.83 o 
 -10   9  19       11.47       10.44     12.19 o 
  -9   9  19       54.77       76.79     13.43 o 
  -8   9  19       50.35       61.16     10.34 o 
  -7   9  19      105.67      109.93     20.90 o 
  -6   9  19       21.80       26.84      8.56 o 
  -5   9  19        8.25       28.17      7.30 o 
  -4   9  19       27.46       16.73      8.46 o 
  -3   9  19       49.64       41.36      7.92 o 
  -2   9  19        3.33       -0.07      7.72 o 
  -1   9  19      204.64      215.31     13.78 o 
   0   9  19        0.21        4.27      5.54 o 
   1   9  19       91.72      113.38     11.26 o 
   2   9  19      403.59      396.45     18.84 o 
   3   9  19       40.41       29.22      9.16 o 
   4   9  19        2.90       15.43      9.61 o 
   5   9  19      190.22      184.20     16.82 o 
   6   9  19        9.93        4.43     12.85 o 
   7   9  19       63.19       43.39     20.76 o 
   8   9  19        4.67       11.50     13.70 o 
   9   9  19       42.44       51.15     16.28 o 
  -9  10  19      137.91      147.31     14.79 o 
  -8  10  19       17.68       20.61      8.51 o 
  -7  10  19      245.15      228.73     16.44 o 
  -6  10  19     1628.34     1564.58     55.74 o 
  -5  10  19      440.48      414.98     19.34 o 
  -4  10  19       77.68       96.33     15.19 o 
  -3  10  19      631.44      577.94     20.41 o 
  -2  10  19        5.11       13.86      6.13 o 
  -1  10  19      328.02      286.86     19.82 o 
   0  10  19       47.82       47.03      9.19 o 
   1  10  19       72.43       59.35     14.40 o 
   2  10  19       64.79       39.91     14.77 o 
   3  10  19      180.44      192.06     21.29 o 
   4  10  19      280.71      300.66     23.12 o 
   5  10  19       18.61       15.26     13.93 o 
   6  10  19        7.06        5.52     12.19 o 
   7  10  19      140.28      144.57     20.17 o 
   8  10  19       32.43       21.27     13.31 o 
   9  10  19      203.26      150.11     33.27 o 
  -8  11  19        4.59        0.80      7.19 o 
  -7  11  19      116.09      129.54     12.80 o 
  -6  11  19      482.99      462.30     20.53 o 
  -5  11  19      252.90      261.84     21.38 o 
  -4  11  19       93.95      109.02     13.59 o 
  -3  11  19       12.45        9.09     10.91 o 
  -2  11  19       19.47       12.59      8.10 o 
  -1  11  19       22.64       22.90      8.61 o 
   0  11  19       29.34       15.26      8.12 o 
   1  11  19        3.92       12.81     13.39 o 
   2  11  19      120.56      116.94     19.52 o 
   3  11  19        0.11        9.29     31.17 o 
   4  11  19        8.28        0.36     13.28 o 
   5  11  19        8.67       18.06     10.85 o 
   6  11  19       18.60        7.63     12.45 o 
   7  11  19       25.68       34.07     14.83 o 
   8  11  19       26.24       -3.93     13.52 o 
  -8  12  19        7.01       10.95     10.02 o 
  -7  12  19        0.86       -7.43      7.43 o 
  -6  12  19      224.73      253.06     16.15 o 
  -5  12  19        1.28       -3.14      6.61 o 
  -4  12  19       52.68       54.76     10.96 o 
  -3  12  19       64.60       59.23     13.98 o 
  -2  12  19       38.42       31.30      9.53 o 
  -1  12  19      179.40      176.14     15.77 o 
   0  12  19       52.19       53.79      9.93 o 
   1  12  19      249.56      243.37     26.01 o 
   2  12  19      299.49      332.51     45.87 o 
   3  12  19       67.09       72.08     18.44 o 
   4  12  19       68.09       63.35     18.20 o 
   5  12  19       62.70       70.92     46.01 o 
   6  12  19       16.95       33.31     16.20 o 
   7  12  19        5.70        7.16     19.19 o 
  -7  13  19       76.88       81.40     14.26 o 
  -6  13  19       89.37       91.97     18.96 o 
  -5  13  19       29.25       30.95     10.42 o 
  -4  13  19       37.22       35.34     10.45 o 
  -3  13  19      436.11      453.20     22.92 o 
  -2  13  19       97.10       96.33     12.97 o 
  -1  13  19       69.71       82.97     15.71 o 
   0  13  19        1.95       13.50      8.73 o 
   1  13  19        8.76        3.78     15.60 o 
   2  13  19      399.07      407.05     32.67 o 
   3  13  19      121.72      144.15     23.01 o 
   4  13  19        0.02        8.77     14.99 o 
   5  13  19      333.83      390.79     32.80 o 
   6  13  19      120.91      176.14     23.86 o 
  -6  14  19        0.00       21.71     15.08 o 
  -5  14  19       81.96       83.90     13.04 o 
  -4  14  19        4.70       29.30      9.81 o 
  -3  14  19        3.80       15.77      9.40 o 
  -2  14  19       33.45       44.73     11.38 o 
  -1  14  19       32.62       46.79     12.87 o 
   0  14  19       14.27       34.52     15.03 o 
   1  14  19       81.44       90.08     18.47 o 
   2  14  19        3.82        6.81     13.67 o 
   3  14  19        2.21        8.64     14.81 o 
   4  14  19        0.02       31.93     26.64 o 
   5  14  19        2.67      -13.45     13.45 o 
  -4  15  19      136.96      144.33     17.41 o 
  -3  15  19       58.71       79.61     13.99 o 
  -2  15  19      229.75      240.51     36.89 o 
  -1  15  19       52.33       59.44     19.26 o 
   0  15  19      166.80      138.41     21.01 o 
   1  15  19       39.84       25.16     14.56 o 
   2  15  19       17.06       40.06     16.59 o 
   3  15  19      306.35      309.65     31.11 o 
  -1  16  19      129.52      143.88     28.93 o 
   0  16  19        6.56       52.15     18.83 o 
 -11   0  20      689.15      731.88     48.46 o 
 -10   0  20        0.81        0.01      9.54 o 
  -9   0  20      401.57      376.20     25.48 o 
  -8   0  20       89.19       99.29     15.41 o 
  -7   0  20      226.81      234.48     20.98 o 
  -6   0  20        5.29       -1.15     13.69 o 
  -5   0  20       31.83       23.53      9.77 o 
  -4   0  20     1599.02     1534.64     42.36 o 
  -3   0  20        1.63       -4.42      5.50 o 
  -2   0  20      353.47      370.43     32.43 o 
  -1   0  20     9630.92     8906.94     95.05 o 
   0   0  20        2.13       -0.23      4.74 o 
   1   0  20       21.32       22.58      7.21 o 
   2   0  20     1132.39     1074.38     20.58 o 
   3   0  20      166.88      176.13     14.51 o 
   4   0  20     2972.37     2587.73     47.94 o 
   5   0  20       57.35       74.16     12.05 o 
   6   0  20     1216.73     1137.92     70.98 o 
   7   0  20       57.01       54.47     13.29 o 
   8   0  20      114.08      143.13     45.20 o 
   9   0  20      712.27      763.97     64.95 o 
  10   0  20      108.49      124.61     19.39 o 
  11   0  20        7.87       -9.41     15.91 o 
 -11   1  20       52.92       44.93     13.39 o 
 -10   1  20       14.88       11.59     11.65 o 
  -9   1  20      114.73      126.27     12.67 o 
  -8   1  20      508.48      527.13     19.21 o 
  -7   1  20      599.93      603.53     19.51 o 
  -6   1  20       17.01        8.96      5.36 o 
  -5   1  20       24.10       21.87      5.95 o 
  -4   1  20        8.64       10.19      4.94 o 
  -3   1  20      407.25      411.68     14.83 o 
  -2   1  20      170.12      173.69      8.09 o 
  -1   1  20       69.94       83.40      6.11 o 
   0   1  20       84.13       60.03      5.63 o 
   1   1  20      177.44      181.88      8.09 o 
   2   1  20      852.62      748.81     12.79 o 
   3   1  20       13.38       12.27      4.60 o 
   4   1  20      832.36      841.93     18.86 o 
   5   1  20       91.76       80.92      8.72 o 
   6   1  20        3.02        7.50      6.40 o 
   7   1  20       32.54       40.59      7.47 o 
   8   1  20      249.80      252.67     14.23 o 
   9   1  20       16.11       16.08      7.59 o 
  10   1  20      271.09      278.40     19.69 o 
  11   1  20       19.06       14.18      7.70 o 
 -11   2  20        2.41       -4.20     12.08 o 
 -10   2  20        0.06        1.56      7.23 o 
  -9   2  20      130.54      123.33     12.61 o 
  -8   2  20      391.50      397.66     18.49 o 
  -7   2  20       53.03       66.99      8.76 o 
  -6   2  20      170.04      161.22     10.04 o 
  -5   2  20      397.18      424.74     14.14 o 
  -4   2  20        5.85        0.11      2.80 o 
  -3   2  20       40.43       26.72      4.56 o 
  -2   2  20       65.64       34.10      4.79 o 
  -1   2  20     1553.36     1381.32     18.60 o 
   0   2  20      712.01      714.03     14.80 o 
   1   2  20       27.42       23.19      5.08 o 
   2   2  20      344.64      299.81      9.90 o 
   3   2  20      269.94      269.99     10.94 o 
   4   2  20       15.76       13.64      5.78 o 
   5   2  20       58.70       60.59      7.93 o 
   6   2  20      326.40      314.99     12.71 o 
   7   2  20      397.97      420.34     14.82 o 
   8   2  20      414.33      427.93     15.85 o 
   9   2  20        9.37       11.85      7.39 o 
  10   2  20        0.84        1.29      7.06 o 
  11   2  20      473.44      456.53     21.66 o 
 -11   3  20      167.90      228.40     28.95 o 
 -10   3  20       50.83       52.16     14.29 o 
  -9   3  20      239.35      284.18     21.03 o 
  -8   3  20        9.96       15.63      5.67 o 
  -7   3  20       51.77       45.63      6.81 o 
  -6   3  20       82.10       80.14      8.50 o 
  -5   3  20     1473.11     1458.41     32.17 o 
  -4   3  20      250.74      209.48     14.05 o 
  -3   3  20     1080.25      909.53     16.58 o 
  -2   3  20       33.25       56.12      5.61 o 
  -1   3  20       51.51       43.52      6.41 o 
   0   3  20     4554.15     4332.34     39.18 o 
   1   3  20      146.66      151.03      8.23 o 
   2   3  20       68.38       63.38      6.29 o 
   3   3  20      314.28      274.13     11.31 o 
   4   3  20        4.57        0.76      6.02 o 
   5   3  20      694.70      649.52     17.71 o 
   6   3  20      220.81      248.88     11.91 o 
   7   3  20        8.86        9.79      5.93 o 
   8   3  20      351.75      367.68     15.90 o 
   9   3  20       46.59       49.24      8.98 o 
  10   3  20       11.39        7.00      8.91 o 
  11   3  20       66.98       50.49     13.88 o 
 -11   4  20        3.61        2.93     11.63 o 
 -10   4  20      102.34      102.50     14.16 o 
  -9   4  20       66.71       66.13     10.07 o 
  -8   4  20        5.00       11.61      6.55 o 
  -7   4  20       36.05       30.67      8.95 o 
  -6   4  20      291.62      278.55     16.06 o 
  -5   4  20        2.02        4.21      4.08 o 
  -4   4  20      151.15      125.20      8.84 o 
  -3   4  20       81.70       66.36      8.49 o 
  -2   4  20        0.12       -1.76      3.51 o 
  -1   4  20        1.87       -0.52      3.64 o 
   0   4  20      253.94      262.56     10.64 o 
   1   4  20      128.89      141.83      8.84 o 
   2   4  20        2.52        4.48      4.99 o 
   3   4  20      218.94      187.69     10.25 o 
   4   4  20       23.36       41.05      8.14 o 
   5   4  20      258.14      251.06     15.82 o 
   6   4  20        6.23       16.59      7.72 o 
   7   4  20        0.43        4.25      7.98 o 
   8   4  20      157.44      165.31     11.83 o 
   9   4  20      178.08      145.80     13.58 o 
  10   4  20       10.48        6.93      8.77 o 
 -11   5  20       53.81       57.65     15.83 o 
 -10   5  20      125.68      146.88     19.65 o 
  -9   5  20       89.58       77.04     12.36 o 
  -8   5  20        5.28       11.63      7.26 o 
  -7   5  20      112.34      110.16     11.46 o 
  -6   5  20      779.60      729.40     18.29 o 
  -5   5  20      132.99      119.04      9.12 o 
  -4   5  20       21.78       22.45      5.88 o 
  -3   5  20       84.17       69.17      6.91 o 
  -2   5  20        8.38       16.19      4.72 o 
  -1   5  20       35.10       40.39      5.90 o 
   0   5  20      503.60      460.32     13.48 o 
   1   5  20       41.94       39.27      7.19 o 
   2   5  20     4350.86     4103.97     46.79 o 
   3   5  20      287.52      283.64     14.13 o 
   4   5  20      484.05      434.38     21.04 o 
   5   5  20      276.61      286.38     16.08 o 
   6   5  20       26.10       36.58      9.57 o 
   7   5  20      108.67      107.23     13.07 o 
   8   5  20       88.92       60.86     16.29 o 
   9   5  20        1.05       -3.41     19.00 o 
  10   5  20      225.15      169.68     22.28 o 
 -11   6  20      110.71       95.00     23.88 o 
 -10   6  20       35.20       29.79     15.23 o 
  -9   6  20        7.57       10.84      7.37 o 
  -8   6  20       16.96       17.25      7.11 o 
  -7   6  20      126.98      117.03     14.37 o 
  -6   6  20      154.92      158.04     14.18 o 
  -5   6  20       28.33       28.27      6.99 o 
  -4   6  20      423.77      425.18     14.95 o 
  -3   6  20      989.26      934.67     20.91 o 
  -2   6  20     1066.28     1001.87     19.55 o 
  -1   6  20       24.64       26.96      5.57 o 
   0   6  20        7.93        9.93      4.70 o 
   1   6  20        3.03        1.01      6.26 o 
   2   6  20      331.02      303.90     14.98 o 
   3   6  20       89.35       93.73      9.13 o 
   4   6  20      454.48      477.15     17.99 o 
   5   6  20      208.39      222.16     15.55 o 
   6   6  20      295.19      333.37     25.30 o 
   7   6  20      812.76      801.69     49.79 o 
   8   6  20       35.84        9.57     13.58 o 
   9   6  20        2.78       17.85     14.48 o 
  10   6  20       60.76       54.66     17.55 o 
 -10   7  20       27.07       39.78     11.29 o 
  -9   7  20       11.47       13.92      7.58 o 
  -8   7  20       22.85       15.94      7.98 o 
  -7   7  20        3.63       -1.52      6.26 o 
  -6   7  20        6.94       18.32      7.07 o 
  -5   7  20       59.73       45.52      8.42 o 
  -4   7  20       54.34       48.19      8.41 o 
  -3   7  20       19.07       10.57      4.86 o 
  -2   7  20       19.91       14.23      4.90 o 
  -1   7  20      369.59      312.19     12.11 o 
   0   7  20        0.23        9.00      4.49 o 
   1   7  20      263.68      257.75     11.30 o 
   2   7  20       65.46       53.20      7.62 o 
   3   7  20       24.50       27.54      6.87 o 
   4   7  20       93.16      105.03     12.85 o 
   5   7  20      152.49      138.20     17.73 o 
   6   7  20        0.00       -2.84     11.48 o 
   7   7  20      138.93      120.76     19.29 o 
   8   7  20       62.68       53.87     22.46 o 
   9   7  20      124.73      113.04     19.32 o 
  10   7  20       22.81       40.08     25.35 o 
 -10   8  20      228.21      214.62     24.58 o 
  -9   8  20      157.54      112.18     14.84 o 
  -8   8  20      616.02      606.33     22.61 o 
  -7   8  20       21.45       16.48     10.91 o 
  -6   8  20       46.79       49.48      9.08 o 
  -5   8  20     1148.45     1126.04     27.58 o 
  -4   8  20       50.22       38.16      8.32 o 
  -3   8  20        0.19       -4.27      4.27 o 
  -2   8  20        2.35        2.23      5.58 o 
  -1   8  20      302.26      299.17     19.89 o 
   0   8  20      617.88      589.76     15.64 o 
   1   8  20      598.08      557.93     15.56 o 
   2   8  20       92.40       93.14      9.20 o 
   3   8  20      649.70      639.53     26.66 o 
   4   8  20      157.52      151.78     14.95 o 
   5   8  20       14.36        1.42     10.07 o 
   6   8  20      312.28      342.44     26.63 o 
   7   8  20       48.58       32.78     14.48 o 
   8   8  20      404.76      435.98     29.14 o 
   9   8  20      175.91      197.29     23.96 o 
  -9   9  20       63.72       58.46     11.97 o 
  -8   9  20       54.16       55.05     10.68 o 
  -7   9  20       85.30       79.47     11.33 o 
  -6   9  20       84.67       90.66     11.30 o 
  -5   9  20       55.87       67.39     11.25 o 
  -4   9  20        0.00       10.50      8.48 o 
  -3   9  20      385.75      388.66     17.41 o 
  -2   9  20      223.79      202.21     14.35 o 
  -1   9  20        1.24       11.94      6.41 o 
   0   9  20       62.37       88.44      9.98 o 
   1   9  20      216.34      246.24     13.83 o 
   2   9  20      183.84      192.14     15.69 o 
   3   9  20       93.45       97.87     15.69 o 
   4   9  20      324.71      277.27     19.23 o 
   5   9  20       19.22       18.88     10.14 o 
   6   9  20      410.51      422.87     30.25 o 
   7   9  20      170.39      187.53     22.22 o 
   8   9  20       60.32       53.52     15.94 o 
   9   9  20        0.49        1.96     21.50 o 
  -9  10  20        2.61        5.99     11.42 o 
  -8  10  20       43.10       52.82     10.55 o 
  -7  10  20       34.12       30.01     13.66 o 
  -6  10  20       96.01       98.56     12.45 o 
  -5  10  20      452.86      433.43     22.70 o 
  -4  10  20      233.74      232.12     16.05 o 
  -3  10  20        2.54        6.62      6.99 o 
  -2  10  20        5.17        4.38      6.77 o 
  -1  10  20      104.64      131.29     15.37 o 
   0  10  20      217.65      223.18     18.44 o 
   1  10  20       92.14      102.20     17.90 o 
   2  10  20        0.79        1.01     12.93 o 
   3  10  20      294.09      310.24     20.52 o 
   4  10  20      153.10      162.25     16.27 o 
   5  10  20        0.81       11.51     10.17 o 
   6  10  20       29.55       30.37     13.79 o 
   7  10  20       30.75       34.31     14.65 o 
   8  10  20       49.46       35.80     14.53 o 
  -8  11  20      315.05      327.45     21.10 o 
  -7  11  20      874.19      852.12     24.12 o 
  -6  11  20       61.83       64.88     10.92 o 
  -5  11  20      186.18      170.25     14.71 o 
  -4  11  20       29.06       47.00      9.83 o 
  -3  11  20       11.03       -8.59      8.59 o 
  -2  11  20      355.00      328.32     31.28 o 
  -1  11  20     1313.01     1321.82     31.78 o 
   0  11  20       77.49       87.40     11.42 o 
   1  11  20      354.79      369.69     29.79 o 
   2  11  20       30.56       24.08     15.86 o 
   3  11  20        1.38      -10.53     16.57 o 
   4  11  20     1370.72     1318.70    117.59 o 
   5  11  20      236.69      243.12     19.74 o 
   6  11  20        5.87        5.72     12.40 o 
   7  11  20       27.11       11.89     12.95 o 
   8  11  20       30.29       38.46     14.11 o 
  -7  12  20       57.88       59.16      9.00 o 
  -6  12  20        2.24        7.32      6.88 o 
  -5  12  20        0.02       13.37      8.06 o 
  -4  12  20      316.41      302.19     19.79 o 
  -3  12  20       66.49       75.90     12.01 o 
  -2  12  20      399.00      389.48     23.31 o 
  -1  12  20      306.85      325.95     20.23 o 
   0  12  20      174.82      179.94     15.26 o 
   1  12  20       24.56       58.46     17.20 o 
   2  12  20       29.67       50.07     19.14 o 
   3  12  20      224.55      209.58     25.31 o 
   4  12  20      109.44      123.92     21.92 o 
   5  12  20       51.09       55.31     17.43 o 
   6  12  20       29.65      -15.09     16.17 o 
   7  12  20      410.11      377.91     46.06 o 
  -6  13  20       97.18      118.61     14.27 o 
  -5  13  20       61.48       67.40     12.04 o 
  -4  13  20       19.86       24.91      9.71 o 
  -3  13  20      206.60      238.87     18.56 o 
  -2  13  20        0.86       -2.27      9.95 o 
  -1  13  20       78.90       78.76     13.78 o 
   0  13  20     1319.45     1287.21     32.53 o 
   1  13  20       19.69       25.65     21.50 o 
   2  13  20        3.94       -2.98     13.32 o 
   3  13  20      273.50      296.66     29.15 o 
   4  13  20        0.91      -11.01     17.50 o 
   5  13  20       58.98       37.12     17.21 o 
   6  13  20      129.07      135.32     29.68 o 
  -5  14  20      119.67      111.07     14.15 o 
  -4  14  20      127.93      124.12     17.74 o 
  -3  14  20       95.34      105.75     25.86 o 
  -2  14  20       98.65       98.33     13.46 o 
  -1  14  20       86.13       88.35     14.30 o 
   0  14  20      633.68      593.70     68.51 o 
   1  14  20       78.09      113.70     39.18 o 
   2  14  20       53.04       54.58     58.05 o 
   3  14  20      590.51      582.51     36.05 o 
   4  14  20      187.74      149.52     50.87 o 
   5  14  20       81.01       60.28     23.34 o 
  -3  15  20       10.75       12.61     15.62 o 
  -2  15  20        8.93       23.23      9.93 o 
  -1  15  20       25.78       54.67     23.43 o 
   0  15  20       56.63       54.14     16.72 o 
   1  15  20       70.68       61.36     17.16 o 
   2  15  20       21.57       20.31     14.30 o 
   3  15  20       71.57      113.49     21.34 o 
 -11   1  21      337.37      352.45     28.72 o 
 -10   1  21      156.09      142.10     13.55 o 
  -9   1  21        8.06       14.81      7.42 o 
  -8   1  21       98.64      120.92     11.92 o 
  -7   1  21      271.94      328.59     16.51 o 
  -6   1  21      241.10      216.41     13.57 o 
  -5   1  21       60.94       54.41      8.46 o 
  -4   1  21      638.21      629.49     18.21 o 
  -3   1  21      681.62      566.84     20.89 o 
  -2   1  21       84.96       92.38      8.84 o 
  -1   1  21      844.58      820.02     19.11 o 
   0   1  21       42.01       35.81      5.46 o 
   1   1  21      279.51      262.03     10.27 o 
   2   1  21        7.60       -3.59      4.23 o 
   3   1  21      497.62      457.10     14.43 o 
   4   1  21      769.96      661.72     25.66 o 
   5   1  21       87.19      100.56     10.17 o 
   6   1  21        0.07       -1.19      8.46 o 
   7   1  21       51.56       58.89      9.45 o 
   8   1  21      504.91      517.67     19.56 o 
   9   1  21      228.66      247.33     16.63 o 
  10   1  21      171.19      131.87     13.70 o 
  11   1  21       68.98       73.03     15.36 o 
 -11   2  21      290.02      313.53     27.73 o 
 -10   2  21      241.69      245.89     17.18 o 
  -9   2  21       13.76       15.57      7.32 o 
  -8   2  21      560.76      617.23     21.29 o 
  -7   2  21      125.43      141.54     12.01 o 
  -6   2  21      137.30      124.62     11.04 o 
  -5   2  21      484.31      427.86     25.31 o 
  -4   2  21      371.30      313.53     11.56 o 
  -3   2  21       15.85       29.55      4.95 o 
  -2   2  21        7.61        4.63      4.97 o 
  -1   2  21      751.32      725.37     15.53 o 
   0   2  21      618.10      591.43     15.29 o 
   1   2  21     1166.22     1138.65     19.34 o 
   2   2  21      225.24      226.53     10.49 o 
   3   2  21        0.72        3.04      5.10 o 
   4   2  21       70.06       60.92      9.01 o 
   5   2  21      604.11      581.19     17.38 o 
   6   2  21       24.78       27.54      7.55 o 
   7   2  21        0.37       -4.83      8.45 o 
   8   2  21        8.40        3.92      6.30 o 
   9   2  21       86.85       98.78     10.65 o 
  10   2  21        3.29        5.42      7.36 o 
  11   2  21       10.62      -10.34     10.34 o 
 -11   3  21       13.87       36.84     12.85 o 
 -10   3  21      195.51      206.38     22.49 o 
  -9   3  21        0.22       -2.02      7.72 o 
  -8   3  21       31.78       28.64      7.57 o 
  -7   3  21        1.20        3.38      4.59 o 
  -6   3  21      128.46      130.52      9.66 o 
  -5   3  21       34.70       18.00      4.93 o 
  -4   3  21      245.95      248.04     11.88 o 
  -3   3  21        0.97       12.33      4.21 o 
  -2   3  21      549.32      545.86     15.33 o 
  -1   3  21     1184.69     1068.80     19.29 o 
   0   3  21     1774.28     1580.49     25.32 o 
   1   3  21     1362.59     1274.59     20.77 o 
   2   3  21     1084.32      972.58     18.10 o 
   3   3  21        8.94        7.51      5.51 o 
   4   3  21      119.98      124.66     11.72 o 
   5   3  21       34.55       18.17      7.81 o 
   6   3  21       71.68       60.82     12.36 o 
   7   3  21      154.91      167.97     11.52 o 
   8   3  21       12.18        4.32      6.32 o 
   9   3  21      162.03      157.52     12.61 o 
  10   3  21      286.72      295.80     18.77 o 
 -11   4  21      107.52       70.60     25.69 o 
 -10   4  21      100.93      112.71     18.53 o 
  -9   4  21       69.99       74.66     11.91 o 
  -8   4  21       60.91       54.29     10.51 o 
  -7   4  21      137.52      137.76     17.40 o 
  -6   4  21       70.41       70.58      7.97 o 
  -5   4  21     1402.42     1366.90     24.19 o 
  -4   4  21      127.39      131.38      9.57 o 
  -3   4  21        0.34        0.50      4.05 o 
  -2   4  21     1620.46     1473.53     23.45 o 
  -1   4  21      521.71      480.94     13.64 o 
   0   4  21      163.28      150.56      9.83 o 
   1   4  21     1181.49      995.77     18.72 o 
   2   4  21      773.11      690.32     17.92 o 
   3   4  21      831.77      771.02     25.83 o 
   4   4  21       23.40       18.86      7.31 o 
   5   4  21       16.57       15.44      7.59 o 
   6   4  21      267.91      287.45     17.10 o 
   7   4  21       99.26       80.64     12.12 o 
   8   4  21        9.45        3.55      8.10 o 
   9   4  21      497.68      454.25     39.20 o 
  10   4  21       17.05       16.42     14.70 o 
 -11   5  21        2.21       19.90     21.18 o 
 -10   5  21        6.38        1.25      7.71 o 
  -9   5  21       39.43       36.47      9.38 o 
  -8   5  21      133.20      135.83     12.82 o 
  -7   5  21       65.76       63.21      9.50 o 
  -6   5  21      165.79      167.44     16.75 o 
  -5   5  21       37.53       29.79      5.97 o 
  -4   5  21       72.24       72.32      7.43 o 
  -3   5  21       80.32       78.94     11.00 o 
  -2   5  21        0.36        4.06      5.29 o 
  -1   5  21        0.02        6.35      4.77 o 
   0   5  21       35.17       46.29      6.41 o 
   1   5  21       28.46       18.10      5.51 o 
   2   5  21      295.26      293.56     13.38 o 
   3   5  21        3.15        8.52      5.64 o 
   4   5  21      214.06      242.23     13.76 o 
   5   5  21       63.19       60.48      9.94 o 
   6   5  21      108.58      121.66     13.01 o 
   7   5  21       11.73       18.31      8.43 o 
   8   5  21       25.91       44.52     15.81 o 
   9   5  21       14.95       23.49     20.13 o 
  10   5  21       17.15       19.36     14.57 o 
 -10   6  21        0.01        4.82      8.56 o 
  -9   6  21      151.24      152.59     14.21 o 
  -8   6  21        6.90       12.01      7.49 o 
  -7   6  21      766.41      801.78     28.11 o 
  -6   6  21      163.47      168.27     13.45 o 
  -5   6  21      234.48      277.66     15.97 o 
  -4   6  21       61.10       45.27      6.53 o 
  -3   6  21      148.06      119.55     10.39 o 
  -2   6  21        0.42       -0.37      3.97 o 
  -1   6  21        1.42        1.38      4.32 o 
   0   6  21       57.37       65.43      6.92 o 
   1   6  21       20.11       18.48      5.71 o 
   2   6  21       18.98       22.06      5.84 o 
   3   6  21       62.97       60.25      8.22 o 
   4   6  21        8.31       11.72      6.15 o 
   5   6  21        0.02        0.22      6.66 o 
   6   6  21      149.79      145.92     19.46 o 
   7   6  21      119.73      122.92     18.87 o 
   8   6  21        0.32      -11.78     11.78 o 
   9   6  21       44.70       24.23     14.37 o 
  10   6  21       34.04       42.15     27.12 o 
 -10   7  21      357.30      401.99     24.28 o 
  -9   7  21       13.79       13.29      7.81 o 
  -8   7  21       17.07       20.21      7.87 o 
  -7   7  21      419.02      424.52     18.83 o 
  -6   7  21      146.66      149.83     14.88 o 
  -5   7  21        9.99       12.63      6.63 o 
  -4   7  21        7.06        6.48      6.81 o 
  -3   7  21      229.96      213.51     13.81 o 
  -2   7  21      291.88      304.89     12.42 o 
  -1   7  21      219.41      230.97     11.38 o 
   0   7  21       88.37       90.91      8.18 o 
   1   7  21       98.78       97.66      8.40 o 
   2   7  21      497.97      486.58     16.35 o 
   3   7  21        0.04        3.80      5.83 o 
   4   7  21     1398.77     1376.72     27.48 o 
   5   7  21      112.88      110.22     17.12 o 
   6   7  21       40.19       43.23     14.30 o 
   7   7  21        2.67       14.24     13.44 o 
   8   7  21      107.47       93.23     18.39 o 
   9   7  21        0.31       -0.53     12.28 o 
 -10   8  21       23.78       34.63     13.33 o 
  -9   8  21       29.19       53.81     12.04 o 
  -8   8  21      168.24      179.84     15.41 o 
  -7   8  21      478.09      480.67     20.53 o 
  -6   8  21      288.15      295.44     17.72 o 
  -5   8  21        1.96        3.57      6.26 o 
  -4   8  21       17.60       25.59      7.32 o 
  -3   8  21       11.70        6.75      6.41 o 
  -2   8  21       20.92        8.54      6.09 o 
  -1   8  21      225.26      230.32     15.16 o 
   0   8  21      370.20      355.36     15.57 o 
   1   8  21       21.62       22.10      5.78 o 
   2   8  21       96.29       74.84      8.59 o 
   3   8  21      340.45      373.78     19.88 o 
   4   8  21       75.45       56.38     11.92 o 
   5   8  21      105.68       95.34     16.03 o 
   6   8  21        7.27       28.17     17.42 o 
   7   8  21      154.57      143.41     20.08 o 
   8   8  21        7.20      -12.15     12.86 o 
   9   8  21      114.03      151.16     22.11 o 
  -9   9  21       19.98       16.31      9.65 o 
  -8   9  21       22.99       15.87      8.24 o 
  -7   9  21      187.55      193.11     17.69 o 
  -6   9  21        0.31       -4.63      6.10 o 
  -5   9  21      267.84      272.21     17.19 o 
  -4   9  21        6.36       14.60      7.35 o 
  -3   9  21      874.45      845.78     23.87 o 
  -2   9  21       36.92       26.10      8.14 o 
  -1   9  21      459.91      431.17     17.19 o 
   0   9  21       85.69       89.01     10.31 o 
   1   9  21        0.65        5.28      9.86 o 
   2   9  21      309.42      342.08     19.20 o 
   3   9  21        4.26       -4.06      7.65 o 
   4   9  21       68.62       66.33     11.98 o 
   5   9  21       64.04       54.68     13.66 o 
   6   9  21        0.69        4.83     12.14 o 
   7   9  21       50.58       31.18     14.15 o 
   8   9  21       51.14       51.15     15.61 o 
  -8  10  21      252.73      287.26     19.06 o 
  -7  10  21      104.51       86.30     12.01 o 
  -6  10  21      119.09      135.54     13.93 o 
  -5  10  21        6.97        8.46      7.11 o 
  -4  10  21        9.30       22.59     10.25 o 
  -3  10  21      471.54      437.97     19.81 o 
  -2  10  21      944.30      894.36     24.86 o 
  -1  10  21      292.73      308.72     24.60 o 
   0  10  21      196.16      222.70     18.87 o 
   1  10  21     1125.15     1074.48     40.95 o 
   2  10  21       69.84       66.48     17.22 o 
   3  10  21       70.54       64.13     11.91 o 
   4  10  21        0.59       12.05     20.30 o 
   5  10  21       54.76       63.26     14.04 o 
   6  10  21      164.56      136.70     20.05 o 
   7  10  21      159.49      171.26     22.34 o 
   8  10  21       93.02      140.93     21.42 o 
  -8  11  21       26.94       26.83      8.20 o 
  -7  11  21       42.71       28.11      9.50 o 
  -6  11  21        0.36        0.19      7.08 o 
  -5  11  21       39.34       40.77      9.54 o 
  -4  11  21      308.37      313.24     21.07 o 
  -3  11  21      571.22      558.29     27.02 o 
  -2  11  21       29.88       42.97     12.34 o 
  -1  11  21      103.67       86.02     12.11 o 
   0  11  21        1.17       13.27      7.60 o 
   1  11  21       73.08       76.26     18.19 o 
   2  11  21      612.25      567.27     33.37 o 
   3  11  21       99.70       97.95     20.59 o 
   4  11  21       53.59       70.05     26.47 o 
   5  11  21        7.37       19.32     15.10 o 
   6  11  21        0.49        0.99     13.70 o 
   7  11  21        4.30       27.80     12.77 o 
  -7  12  21      141.68      162.81     22.33 o 
  -6  12  21      157.71      157.75     13.41 o 
  -5  12  21       78.29       79.94     12.25 o 
  -4  12  21       47.97       54.67     11.16 o 
  -3  12  21      365.76      384.55     22.37 o 
  -2  12  21       81.58       88.75     12.53 o 
  -1  12  21       22.17       13.80      8.86 o 
   0  12  21       12.14       23.20      9.19 o 
   1  12  21       52.18       95.93     19.12 o 
   2  12  21       44.22       27.57     35.78 o 
   3  12  21       12.36      -12.93     12.93 o 
   4  12  21      176.53      185.47     25.09 o 
   5  12  21       40.76       56.35     26.43 o 
   6  12  21       80.04       71.00     27.18 o 
  -6  13  21       36.84       50.42     11.74 o 
  -5  13  21        9.24        5.33      8.13 o 
  -4  13  21       16.15       -1.13      8.39 o 
  -3  13  21      973.25      948.87     30.07 o 
  -2  13  21       42.47       29.06     16.41 o 
  -1  13  21      232.80      247.67     18.61 o 
   0  13  21      968.08      975.10     34.32 o 
   1  13  21        0.10       27.88     19.93 o 
   2  13  21        1.05        2.66     14.44 o 
   3  13  21       12.14       19.78     15.69 o 
   4  13  21       53.51       58.89     19.96 o 
   5  13  21       35.89       64.08     18.09 o 
  -5  14  21       28.30       37.59     12.78 o 
  -4  14  21        3.75       20.58      9.96 o 
  -3  14  21        0.87       10.25     10.19 o 
  -2  14  21       20.36       31.63     15.24 o 
  -1  14  21       27.67       31.49     13.09 o 
   0  14  21       68.77      125.83     20.70 o 
   1  14  21        0.24       -2.92     22.66 o 
   2  14  21        0.00        9.76     14.45 o 
   3  14  21        0.02       -3.25     16.09 o 
   4  14  21        6.06       45.33     17.33 o 
  -3  15  21       94.39      116.59     26.31 o 
  -2  15  21       58.96       92.83     14.57 o 
  -1  15  21        4.99       40.43     11.24 o 
   0  15  21      115.01      111.18     19.79 o 
   1  15  21       30.87       45.56     31.56 o 
   2  15  21      392.52      428.23     42.66 o 
 -11   0  22      152.25      161.77     26.97 o 
 -10   0  22      218.12      291.33     26.07 o 
  -9   0  22      521.87      589.88     30.28 o 
  -8   0  22      856.09      894.51     35.82 o 
  -7   0  22     1464.52     1430.46     43.02 o 
  -6   0  22      274.55      292.32     45.92 o 
  -5   0  22      110.30       78.71     17.18 o 
  -4   0  22       61.44       64.72     11.48 o 
  -3   0  22      474.78      484.21     22.92 o 
  -2   0  22      415.24      352.13     19.34 o 
  -1   0  22      866.17      826.37     27.84 o 
   0   0  22     1234.84     1074.14     43.57 o 
   1   0  22      160.80      174.04     15.63 o 
   2   0  22     2163.97     1962.52     32.54 o 
   3   0  22      151.17      147.50     16.39 o 
   4   0  22       25.94       31.56     14.82 o 
   5   0  22      336.15      376.48     21.33 o 
   6   0  22      321.60      346.08     27.12 o 
   7   0  22       27.14       33.05     12.21 o 
   8   0  22       27.77       21.95     12.04 o 
   9   0  22       40.55       39.13     20.72 o 
  10   0  22        3.92       35.48     14.25 o 
 -11   1  22       59.40       59.86     17.14 o 
 -10   1  22      114.62      129.11     13.50 o 
  -9   1  22      440.41      485.45     24.75 o 
  -8   1  22       37.47       48.71      9.05 o 
  -7   1  22       55.74       39.08      8.35 o 
  -6   1  22      107.06       91.18     10.06 o 
  -5   1  22      320.24      244.99     26.33 o 
  -4   1  22      392.03      386.80     14.90 o 
  -3   1  22       48.42       40.50      7.14 o 
  -2   1  22      152.23      165.28     11.11 o 
  -1   1  22      836.96      762.34     18.89 o 
   0   1  22       93.70       90.58      7.24 o 
   1   1  22        9.85       19.63      5.05 o 
   2   1  22      725.26      637.14     14.78 o 
   3   1  22      204.18      204.91     13.77 o 
   4   1  22      116.29      123.45      9.78 o 
   5   1  22      258.21      234.33     13.19 o 
   6   1  22        5.53       12.14      6.92 o 
   7   1  22      289.83      302.19     16.44 o 
   8   1  22       28.47       10.98     13.10 o 
   9   1  22        5.65        8.41     11.92 o 
  10   1  22       77.36       53.68     10.12 o 
 -11   2  22      360.20      388.41     31.99 o 
 -10   2  22      398.86      410.06     37.99 o 
  -9   2  22       38.29       34.83     10.11 o 
  -8   2  22        0.80        0.96      6.33 o 
  -7   2  22       56.16       51.12      8.72 o 
  -6   2  22        0.03        3.36      4.98 o 
  -5   2  22      213.84      208.53     13.52 o 
  -4   2  22      335.50      322.73     14.42 o 
  -3   2  22       25.31       16.52      4.47 o 
  -2   2  22      154.17      167.97      9.46 o 
  -1   2  22      509.14      439.22     12.66 o 
   0   2  22     4416.28     3926.61     40.29 o 
   1   2  22      477.88      437.03     13.03 o 
   2   2  22       28.16       39.50      6.11 o 
   3   2  22      248.59      227.01     12.41 o 
   4   2  22      109.71       72.20      9.68 o 
   5   2  22        6.96       13.13      7.36 o 
   6   2  22      245.46      237.88     14.21 o 
   7   2  22       96.33       95.69     10.93 o 
   8   2  22      246.32      274.23     16.73 o 
   9   2  22       77.88       86.85     10.32 o 
  10   2  22      361.85      383.55     25.67 o 
 -11   3  22       22.39       77.80     24.92 o 
 -10   3  22       78.02       72.17     13.94 o 
  -9   3  22       19.72       29.86     10.67 o 
  -8   3  22      521.71      551.61     20.32 o 
  -7   3  22      307.89      306.17     17.14 o 
  -6   3  22        0.00       -4.89      4.89 o 
  -5   3  22      338.20      343.31     12.94 o 
  -4   3  22        2.18        1.78      3.97 o 
  -3   3  22       14.67        7.38      6.60 o 
  -2   3  22        1.19       -0.38      3.85 o 
  -1   3  22       31.84       41.56      5.96 o 
   0   3  22      748.66      672.04     15.83 o 
   1   3  22      705.54      691.07     16.92 o 
   2   3  22       94.11       94.97     10.82 o 
   3   3  22     1428.80     1355.45     29.10 o 
   4   3  22       29.29       13.31     11.70 o 
   5   3  22      141.01      141.83     13.11 o 
   6   3  22      674.49      738.79     24.21 o 
   7   3  22       20.66       21.52      9.26 o 
   8   3  22      206.22      231.21     19.79 o 
   9   3  22       92.61      115.51     16.55 o 
  10   3  22        9.57        9.98      9.68 o 
 -11   4  22        2.22       43.27     21.79 o 
 -10   4  22      235.99      258.39     20.97 o 
  -9   4  22      104.64      100.65     14.69 o 
  -8   4  22       91.99       93.76     13.65 o 
  -7   4  22       97.52       85.32      8.97 o 
  -6   4  22       11.61        5.12      4.07 o 
  -5   4  22       11.08       16.95      5.50 o 
  -4   4  22      309.89      274.45     12.47 o 
  -3   4  22      280.65      239.95     11.38 o 
  -2   4  22      214.90      211.20     11.12 o 
  -1   4  22       73.39       74.15      7.33 o 
   0   4  22      208.05      179.77     10.24 o 
   1   4  22       70.87       54.83      6.84 o 
   2   4  22      132.78      139.50     16.21 o 
   3   4  22      183.72      195.20     12.17 o 
   4   4  22       43.36       47.43     10.57 o 
   5   4  22      226.80      259.90     16.70 o 
   6   4  22       29.12       37.71      9.52 o 
   7   4  22       23.24       37.46      9.79 o 
   8   4  22        3.11       13.46      8.97 o 
   9   4  22      192.46      178.25     25.67 o 
  10   4  22      113.18      104.04     34.90 o 
 -10   5  22      217.53      248.54     25.44 o 
  -9   5  22       12.30       12.37      7.60 o 
  -8   5  22       98.15      113.68     12.10 o 
  -7   5  22       31.67       30.03      8.47 o 
  -6   5  22       26.71       32.68      7.63 o 
  -5   5  22       38.65       39.72      6.86 o 
  -4   5  22       13.48        9.21      4.56 o 
  -3   5  22      492.61      492.07     14.71 o 
  -2   5  22       23.58       19.63      5.33 o 
  -1   5  22      736.59      677.65     16.47 o 
   0   5  22      110.41       96.27      8.34 o 
   1   5  22      141.11      129.99      9.13 o 
   2   5  22      173.31      159.97     18.11 o 
   3   5  22       22.98       24.74      7.61 o 
   4   5  22      591.80      575.58     36.71 o 
   5   5  22     1053.82     1035.19     27.66 o 
   6   5  22      803.36      765.39     25.07 o 
   7   5  22        2.49       13.03      8.71 o 
   8   5  22      121.83       92.72     18.32 o 
   9   5  22      152.76      144.71     20.94 o 
  10   5  22        9.27       35.30     26.31 o 
 -10   6  22      445.41      509.47     25.52 o 
  -9   6  22        6.08        9.57      7.75 o 
  -8   6  22      417.54      455.02     19.92 o 
  -7   6  22       79.88       71.21     15.49 o 
  -6   6  22        0.14       -0.04      5.88 o 
  -5   6  22      717.22      728.05     24.29 o 
  -4   6  22      453.20      419.59     14.36 o 
  -3   6  22      208.62      203.21     11.53 o 
  -2   6  22       95.67      117.31      9.13 o 
  -1   6  22        0.77        2.31      4.18 o 
   0   6  22      118.83      115.66      8.94 o 
   1   6  22      240.07      231.75     11.42 o 
   2   6  22      451.88      421.61     21.51 o 
   3   6  22      113.25      131.58     10.90 o 
   4   6  22     1035.46     1032.36     23.68 o 
   5   6  22       54.80       44.27      9.50 o 
   6   6  22      664.04      647.43     38.98 o 
   7   6  22      238.37      225.73     40.31 o 
   8   6  22        0.10        1.10     13.89 o 
   9   6  22       26.13       29.28     13.63 o 
 -10   7  22        7.19       24.53     12.52 o 
  -9   7  22        3.62        1.44      7.20 o 
  -8   7  22        7.81        3.43      7.25 o 
  -7   7  22      161.83      168.06     17.76 o 
  -6   7  22       52.62       39.86      8.74 o 
  -5   7  22       64.70       96.06     12.86 o 
  -4   7  22      186.77      187.73     13.71 o 
  -3   7  22       60.76       59.46      9.07 o 
  -2   7  22        0.12        4.94      4.52 o 
  -1   7  22       13.30       10.47      5.00 o 
   0   7  22        7.03        5.58      4.73 o 
   1   7  22      162.15      161.18     10.23 o 
   2   7  22       18.27       27.17      6.99 o 
   3   7  22      246.32      246.47     13.60 o 
   4   7  22      396.14      427.85     20.80 o 
   5   7  22        2.45       -5.01     10.51 o 
   6   7  22      464.61      428.23     29.52 o 
   7   7  22      201.80      221.56     23.33 o 
   8   7  22        5.48      -10.91     10.91 o 
   9   7  22       32.35       47.85     16.49 o 
  -9   8  22      116.03      113.77     19.08 o 
  -8   8  22       23.85       21.78      8.85 o 
  -7   8  22        3.16        7.66      4.61 o 
  -6   8  22       32.86       43.35      9.22 o 
  -5   8  22      174.60      180.61     14.45 o 
  -4   8  22        0.00       12.15      6.82 o 
  -3   8  22        0.88        7.95      6.06 o 
  -2   8  22      170.36      189.10     16.28 o 
  -1   8  22      123.30      144.94     12.34 o 
   0   8  22      117.15      122.97      9.59 o 
   1   8  22       55.82       68.52     10.11 o 
   2   8  22      169.99      159.15     11.86 o 
   3   8  22       62.44       67.94     11.99 o 
   4   8  22       63.35       76.83     19.57 o 
   5   8  22        8.26        4.08     10.52 o 
   6   8  22      855.55      759.90     34.41 o 
   7   8  22       44.13       60.42     25.56 o 
   8   8  22        5.82       -4.12     15.63 o 
   9   8  22        0.12       -0.44     23.38 o 
  -9   9  22        1.40       14.88     11.75 o 
  -8   9  22        5.31        6.86      6.87 o 
  -7   9  22        0.95       13.31      7.74 o 
  -6   9  22      316.84      299.90     18.60 o 
  -5   9  22     1371.85     1333.11     31.58 o 
  -4   9  22       85.08       77.34     10.56 o 
  -3   9  22       77.90       98.94     12.99 o 
  -2   9  22       16.71        8.62      7.11 o 
  -1   9  22        2.71        7.61      9.32 o 
   0   9  22      101.91      107.78     11.19 o 
   1   9  22       10.11        1.27     13.31 o 
   2   9  22        2.45       15.76     11.62 o 
   3   9  22       46.74       71.53     12.58 o 
   4   9  22       10.39       24.69     10.60 o 
   5   9  22        1.11       11.31     11.81 o 
   6   9  22      437.48      460.25     29.76 o 
   7   9  22        1.20        6.36     12.58 o 
   8   9  22       55.98       43.48     16.41 o 
  -8  10  22       78.89       83.51     11.89 o 
  -7  10  22      213.42      204.17     17.73 o 
  -6  10  22        9.37        4.83      7.55 o 
  -5  10  22        9.30       11.60      7.91 o 
  -4  10  22      131.55      153.80     13.99 o 
  -3  10  22      230.74      238.07     16.37 o 
  -2  10  22      255.04      254.40     16.42 o 
  -1  10  22      151.60      134.79     16.17 o 
   0  10  22       60.97       68.25     17.54 o 
   1  10  22        2.99        3.98     13.44 o 
   2  10  22      336.51      344.29     35.38 o 
   3  10  22        0.35        2.33     10.06 o 
   4  10  22       86.62       97.93     14.15 o 
   5  10  22       32.70       45.35     12.39 o 
   6  10  22      310.01      347.29     34.95 o 
   7  10  22      117.67      132.06     21.07 o 
   8  10  22       46.44       49.20     25.57 o 
  -7  11  22        0.20        0.81     10.89 o 
  -6  11  22        2.74       23.48      8.68 o 
  -5  11  22       90.18       86.45     11.94 o 
  -4  11  22      762.01      765.90     24.97 o 
  -3  11  22       20.33       34.22     12.29 o 
  -2  11  22       14.59       32.99     16.16 o 
  -1  11  22     1088.32     1046.23     28.84 o 
   0  11  22      211.14      197.51     15.83 o 
   1  11  22        0.13       10.02     13.37 o 
   2  11  22       25.57       44.74     16.61 o 
   3  11  22       23.07       19.90     15.89 o 
   4  11  22      423.68      431.95     33.12 o 
   5  11  22       78.04       63.19     18.75 o 
   6  11  22       16.02       42.08     34.57 o 
   7  11  22      668.93      684.55     50.94 o 
  -7  12  22      130.83      145.43     12.57 o 
  -6  12  22       46.86       50.65      8.83 o 
  -5  12  22        6.73       11.54      7.72 o 
  -4  12  22      418.74      391.24     21.58 o 
  -3  12  22       23.06       29.29      9.39 o 
  -2  12  22       25.35       33.94     10.34 o 
  -1  12  22       83.93       81.91     11.99 o 
   0  12  22        0.12        4.85     14.62 o 
   1  12  22       71.88       82.34     18.31 o 
   2  12  22      122.54      133.16     22.25 o 
   3  12  22       69.39       90.23     25.17 o 
   4  12  22      142.75      164.55     22.98 o 
   5  12  22        0.35        6.72     14.10 o 
   6  12  22       89.15       73.58     26.80 o 
  -6  13  22       11.81       30.32     15.03 o 
  -5  13  22       49.42       69.45     12.22 o 
  -4  13  22       11.37       18.61      9.31 o 
  -3  13  22        0.51       14.26      8.79 o 
  -2  13  22       24.32       33.14     14.80 o 
  -1  13  22      419.06      407.56     27.62 o 
   0  13  22       26.59       25.90     16.93 o 
   1  13  22       53.59       56.05     18.46 o 
   2  13  22       75.52       77.23     20.62 o 
   3  13  22      103.26      109.18     21.72 o 
   4  13  22      273.29      299.96     30.53 o 
   5  13  22       47.84       58.93     18.06 o 
  -4  14  22      253.23      292.03     21.08 o 
  -3  14  22      242.80      251.07     19.28 o 
  -2  14  22      506.80      520.58     28.47 o 
  -1  14  22       48.81       67.99     12.71 o 
   0  14  22       20.45       44.26     15.91 o 
   1  14  22       42.33       56.93     17.18 o 
   2  14  22      125.75      108.40     31.21 o 
   3  14  22      310.57      313.15     31.03 o 
  -1  15  22       84.06       88.15     21.20 o 
   0  15  22        1.64       14.79     18.69 o 
   1  15  22        7.40       26.43     18.86 o 
 -11   1  23      107.24      133.87     16.13 o 
 -10   1  23      116.62      113.83     17.76 o 
  -9   1  23       18.02       16.67      7.63 o 
  -8   1  23       68.72       60.31     10.82 o 
  -7   1  23       90.35       85.37     11.57 o 
  -6   1  23      167.30      206.65     14.06 o 
  -5   1  23      257.20      251.40     17.32 o 
  -4   1  23       98.37      102.15     10.00 o 
  -3   1  23      158.99      168.87     11.84 o 
  -2   1  23       46.15       52.03      7.75 o 
  -1   1  23      965.78      939.46     21.65 o 
   0   1  23      303.81      275.37     12.63 o 
   1   1  23      566.32      528.19     16.52 o 
   2   1  23       39.28       58.53      6.69 o 
   3   1  23       91.55       71.67     11.44 o 
   4   1  23       50.29       54.67      9.08 o 
   5   1  23       14.41       22.74      7.06 o 
   6   1  23      430.77      427.18     16.79 o 
   7   1  23      160.74      167.58     15.14 o 
   8   1  23      252.93      270.39     19.17 o 
   9   1  23        1.81        9.06      9.88 o 
  10   1  23        9.46       19.28     18.06 o 
 -11   2  23       49.04       83.79     26.37 o 
 -10   2  23       86.18       76.67     13.50 o 
  -9   2  23       49.80       59.29     10.19 o 
  -8   2  23      190.95      220.74     15.78 o 
  -7   2  23     1618.81     1650.48     33.43 o 
  -6   2  23        8.82       15.57      6.48 o 
  -5   2  23        0.01       -0.87      4.65 o 
  -4   2  23      112.52      130.94     11.25 o 
  -3   2  23      326.87      308.39     14.04 o 
  -2   2  23      971.44      889.01     21.28 o 
  -1   2  23        0.60        0.66      4.04 o 
   0   2  23       48.65       72.16      7.05 o 
   1   2  23      944.66      847.29     17.59 o 
   2   2  23      121.06      106.37      8.22 o 
   3   2  23      123.80      126.95     16.81 o 
   4   2  23     1120.30     1115.82     34.16 o 
   5   2  23       27.87       24.40      8.11 o 
   6   2  23       28.53       35.78      9.30 o 
   7   2  23        1.50       13.32      8.41 o 
   8   2  23      131.44      123.65     14.58 o 
   9   2  23       86.93       94.36     12.03 o 
  10   2  23       56.67       62.62     12.48 o 
 -10   3  23       35.51       41.48     11.33 o 
  -9   3  23      127.36      154.52     17.26 o 
  -8   3  23        1.38        8.77      6.86 o 
  -7   3  23      139.33      156.25     13.21 o 
  -6   3  23        4.34        6.60      5.34 o 
  -5   3  23        5.52        5.40      5.45 o 
  -4   3  23        4.38       13.61      4.95 o 
  -3   3  23        2.22       -1.99      4.06 o 
  -2   3  23       39.93       23.09      5.24 o 
  -1   3  23       48.59       56.81      6.93 o 
   0   3  23      212.96      207.74     10.84 o 
   1   3  23      396.88      395.68     17.38 o 
   2   3  23     2759.95     2543.49     35.73 o 
   3   3  23      492.35      479.38     15.89 o 
   4   3  23      433.78      409.98     17.51 o 
   5   3  23      124.06      128.38     14.48 o 
   6   3  23        0.89       16.50     10.89 o 
   7   3  23       65.39       65.26     17.07 o 
   8   3  23        9.41       32.94     13.17 o 
   9   3  23      226.43      218.88     18.24 o 
  10   3  23        8.23        4.55     21.10 o 
 -10   4  23      153.66      160.09     19.95 o 
  -9   4  23      115.71      141.64     16.48 o 
  -8   4  23      335.48      376.37     24.00 o 
  -7   4  23        5.82        1.88      5.46 o 
  -6   4  23        0.90        4.52      5.43 o 
  -5   4  23      130.50      149.47     12.66 o 
  -4   4  23        4.10       -2.27      3.73 o 
  -3   4  23      191.94      217.23     11.59 o 
  -2   4  23       61.21       56.15      6.89 o 
  -1   4  23       19.49       28.43      5.63 o 
   0   4  23       91.54      115.92      8.76 o 
   1   4  23       20.46       19.26      6.26 o 
   2   4  23     1519.81     1372.46     26.15 o 
   3   4  23        1.31        0.13      5.65 o 
   4   4  23      189.61      230.06     15.63 o 
   5   4  23       12.84        5.28     13.14 o 
   6   4  23        3.88        6.51      7.43 o 
   7   4  23       72.76       75.08     25.39 o 
   8   4  23        0.75       24.67      8.68 o 
   9   4  23        8.87        7.20     13.17 o 
  10   4  23       60.03       62.73     26.36 o 
 -10   5  23       34.80       38.93     13.36 o 
  -9   5  23      255.33      268.17     21.59 o 
  -8   5  23       60.25       75.89     10.93 o 
  -7   5  23      112.99       92.32     13.03 o 
  -6   5  23       33.58       14.30      6.56 o 
  -5   5  23       15.64       13.27      6.92 o 
  -4   5  23       21.68       10.64      4.19 o 
  -3   5  23       19.09       22.75      6.19 o 
  -2   5  23      304.99      286.82     12.80 o 
  -1   5  23      124.16       97.56      8.28 o 
   0   5  23      119.89      134.68     15.32 o 
   1   5  23        0.82        0.20      4.82 o 
   2   5  23      370.78      355.69     14.79 o 
   3   5  23      125.14      130.16     10.88 o 
   4   5  23       57.10       51.31      9.22 o
[truncated: 103,152 more chars]
